# Supplementary material for: Mutational analysis on predicting the impact of high-risk SNPs in human secretary phospholipase A2 receptor (PLA2R1)
Source: Sci Rep. 2020 Jul 16;10:11750. doi: 10.1038/s41598-020-68696-7 (PMC7366643; doi:10.1038/s41598-020-68696-7)
Supplement: Supplementary file 1 — Supplementary Table S1. [file 41598_2020_68696_MOESM1_ESM.xlsx]

## Sheet: Table S1
											Mutational Analysis On Predicting the Impact of High-Risk SNPs in Human Secretary Phospholipase A2 Receptor (PLA2R1)
	Table S1: Combined Results from SNPNexus, PROVEAN, Meta-SNP, SNPS&GO and Predict-SNP
A	Mutation	SNPNexus	PROVEAN	MetaSNP	SNPs&GO	PredictSNP
A	A205P	Deleterious	Deleterious	Deleterious	Deleterious	Deleterious
A	A559D	Deleterious	Deleterious	Deleterious	Deleterious	Deleterious
A	A559T	Deleterious	Deleterious	Deleterious	Deleterious	Deleterious
A	A639G	Deleterious	Deleterious	Deleterious	Deleterious	Deleterious
A	C1067Y	Deleterious	Deleterious	Deleterious	Deleterious	Deleterious
A	C106S	Deleterious	Deleterious	Deleterious	Deleterious	Deleterious
A	C1096S	Deleterious	Deleterious	Deleterious	Deleterious	Deleterious
A	C1209Y	Deleterious	Deleterious	Deleterious	Deleterious	Deleterious
A	C1354F	Deleterious	Deleterious	Deleterious	Deleterious	Deleterious
A	C159S	Deleterious	Deleterious	Deleterious	Deleterious	Deleterious
A	C192G	Deleterious	Deleterious	Deleterious	Deleterious	Deleterious
A	C192Y	Deleterious	Deleterious	Deleterious	Deleterious	Deleterious
A	C204R	Deleterious	Deleterious	Deleterious	Deleterious	Deleterious
A	C219F	Deleterious	Deleterious	Deleterious	Deleterious	Deleterious
A	C229Y	Deleterious	Deleterious	Deleterious	Deleterious	Deleterious
A	C260R	Deleterious	Deleterious	Deleterious	Deleterious	Deleterious
A	C346F	Deleterious	Deleterious	Deleterious	Deleterious	Deleterious
A	C354F	Deleterious	Deleterious	Deleterious	Deleterious	Deleterious
A	C354Y	Deleterious	Deleterious	Deleterious	Deleterious	Deleterious
A	C378R	Deleterious	Deleterious	Deleterious	Deleterious	Deleterious
A	C389R	Deleterious	Deleterious	Deleterious	Deleterious	Deleterious
A	C406W	Deleterious	Deleterious	Deleterious	Deleterious	Deleterious
A	C478Y	Deleterious	Deleterious	Deleterious	Deleterious	Deleterious
A	C501F	Deleterious	Deleterious	Deleterious	Deleterious	Deleterious
A	C515Y	Deleterious	Deleterious	Deleterious	Deleterious	Deleterious
A	C545S	Deleterious	Deleterious	Deleterious	Deleterious	Deleterious
A	C664S	Deleterious	Deleterious	Deleterious	Deleterious	Deleterious
A	C699Y	Deleterious	Deleterious	Deleterious	Deleterious	Deleterious
A	C774G	Deleterious	Deleterious	Deleterious	Deleterious	Deleterious
A	C774R	Deleterious	Deleterious	Deleterious	Deleterious	Deleterious
A	C774S	Deleterious	Deleterious	Deleterious	Deleterious	Deleterious
A	C774Y	Deleterious	Deleterious	Deleterious	Deleterious	Deleterious
A	C89S	Deleterious	Deleterious	Deleterious	Deleterious	Deleterious
A	C914Y	Deleterious	Deleterious	Deleterious	Deleterious	Deleterious
A	C969F	Deleterious	Deleterious	Deleterious	Deleterious	Deleterious
A	C969G	Deleterious	Deleterious	Deleterious	Deleterious	Deleterious
A	C991S	Deleterious	Deleterious	Deleterious	Deleterious	Deleterious
A	D1154A	Deleterious	Deleterious	Deleterious	Deleterious	Deleterious
A	D1189G	Deleterious	Deleterious	Deleterious	Deleterious	Deleterious
A	D1213N	Deleterious	Deleterious	Deleterious	Deleterious	Deleterious
A	D1457G	Deleterious	Deleterious	Deleterious	Deleterious	Deleterious
A	D236V	Deleterious	Deleterious	Deleterious	Deleterious	Deleterious
A	D298G	Deleterious	Deleterious	Deleterious	Deleterious	Deleterious
A	D510V	Deleterious	Deleterious	Deleterious	Deleterious	Deleterious
A	D582G	Deleterious	Deleterious	Deleterious	Deleterious	Deleterious
A	D753Y	Deleterious	Deleterious	Deleterious	Deleterious	Deleterious
A	D770G	Deleterious	Deleterious	Deleterious	Deleterious	Deleterious
A	E1004G	Deleterious	Deleterious	Deleterious	Deleterious	Deleterious
A	E1085G	Deleterious	Deleterious	Deleterious	Deleterious	Deleterious
A	E1302A	Deleterious	Deleterious	Deleterious	Deleterious	Deleterious
A	E451V	Deleterious	Deleterious	Deleterious	Deleterious	Deleterious
A	E467K	Deleterious	Deleterious	Deleterious	Deleterious	Deleterious
A	E713G	Deleterious	Deleterious	Deleterious	Deleterious	Deleterious
A	E730G	Deleterious	Deleterious	Deleterious	Deleterious	Deleterious
A	E946G	Deleterious	Deleterious	Deleterious	Deleterious	Deleterious
A	F1009S	Deleterious	Deleterious	Deleterious	Deleterious	Deleterious
A	F1257L	Deleterious	Deleterious	Deleterious	Deleterious	Deleterious
A	F1319S	Deleterious	Deleterious	Deleterious	Deleterious	Deleterious
A	F182C	Deleterious	Deleterious	Deleterious	Deleterious	Deleterious
A	F734S	Deleterious	Deleterious	Deleterious	Deleterious	Deleterious
A	F818S	Deleterious	Deleterious	Deleterious	Deleterious	Deleterious
A	G1024D	Deleterious	Deleterious	Deleterious	Deleterious	Deleterious
A	G1024R	Deleterious	Deleterious	Deleterious	Deleterious	Deleterious
A	G1182V	Deleterious	Deleterious	Deleterious	Deleterious	Deleterious
A	G1216R	Deleterious	Deleterious	Deleterious	Deleterious	Deleterious
A	G1229V	Deleterious	Deleterious	Deleterious	Deleterious	Deleterious
A	G1331E	Deleterious	Deleterious	Deleterious	Deleterious	Deleterious
A	G1362E	Deleterious	Deleterious	Deleterious	Deleterious	Deleterious
A	G1374A	Deleterious	Deleterious	Deleterious	Deleterious	Deleterious
A	G1374V	Deleterious	Deleterious	Deleterious	Deleterious	Deleterious
A	G171E	Deleterious	Deleterious	Deleterious	Deleterious	Deleterious
A	G175R	Deleterious	Deleterious	Deleterious	Deleterious	Deleterious
A	G217E	Deleterious	Deleterious	Deleterious	Deleterious	Deleterious
A	G505V	Deleterious	Deleterious	Deleterious	Deleterious	Deleterious
A	G514R	Deleterious	Deleterious	Deleterious	Deleterious	Deleterious
A	G518E	Deleterious	Deleterious	Deleterious	Deleterious	Deleterious
A	G542S	Deleterious	Deleterious	Deleterious	Deleterious	Deleterious
A	G615D	Deleterious	Deleterious	Deleterious	Deleterious	Deleterious
A	G615R	Deleterious	Deleterious	Deleterious	Deleterious	Deleterious
A	G616C	Deleterious	Deleterious	Deleterious	Deleterious	Deleterious
A	G737E	Deleterious	Deleterious	Deleterious	Deleterious	Deleterious
A	G747S	Deleterious	Deleterious	Deleterious	Deleterious	Deleterious
A	G85R	Deleterious	Deleterious	Deleterious	Deleterious	Deleterious
A	G876E	Deleterious	Deleterious	Deleterious	Deleterious	Deleterious
A	G961V	Deleterious	Deleterious	Deleterious	Deleterious	Deleterious
A	G995V	Deleterious	Deleterious	Deleterious	Deleterious	Deleterious
A	H1172P	Deleterious	Deleterious	Deleterious	Deleterious	Deleterious
A	H163N	Deleterious	Deleterious	Deleterious	Deleterious	Deleterious
A	H167R	Deleterious	Deleterious	Deleterious	Deleterious	Deleterious
A	H189R	Deleterious	Deleterious	Deleterious	Deleterious	Deleterious
A	H190R	Deleterious	Deleterious	Deleterious	Deleterious	Deleterious
A	H605P	Deleterious	Deleterious	Deleterious	Deleterious	Deleterious
A	H705R	Deleterious	Deleterious	Deleterious	Deleterious	Deleterious
A	H711R	Deleterious	Deleterious	Deleterious	Deleterious	Deleterious
A	H711Y	Deleterious	Deleterious	Deleterious	Deleterious	Deleterious
A	I1010N	Deleterious	Deleterious	Deleterious	Deleterious	Deleterious
A	I1174T	Deleterious	Deleterious	Deleterious	Deleterious	Deleterious
A	I1255M	Deleterious	Deleterious	Deleterious	Deleterious	Deleterious
A	I1376T	Deleterious	Deleterious	Deleterious	Deleterious	Deleterious
A	I1455N	Deleterious	Deleterious	Deleterious	Deleterious	Deleterious
A	I270T	Deleterious	Deleterious	Deleterious	Deleterious	Deleterious
A	I416T	Deleterious	Deleterious	Deleterious	Deleterious	Deleterious
A	I529T	Deleterious	Deleterious	Deleterious	Deleterious	Deleterious
A	I565F	Deleterious	Deleterious	Deleterious	Deleterious	Deleterious
A	I863K	Deleterious	Deleterious	Deleterious	Deleterious	Deleterious
A	I875T	Deleterious	Deleterious	Deleterious	Deleterious	Deleterious
A	I936T	Deleterious	Deleterious	Deleterious	Deleterious	Deleterious
A	K1378R	Deleterious	Deleterious	Deleterious	Deleterious	Deleterious
A	K355I	Deleterious	Deleterious	Deleterious	Deleterious	Deleterious
A	K503E	Deleterious	Deleterious	Deleterious	Deleterious	Deleterious
A	K632E	Deleterious	Deleterious	Deleterious	Deleterious	Deleterious
A	K679E	Deleterious	Deleterious	Deleterious	Deleterious	Deleterious
A	L1176V	Deleterious	Deleterious	Deleterious	Deleterious	Deleterious
A	L1287H	Deleterious	Deleterious	Deleterious	Deleterious	Deleterious
A	L1303P	Deleterious	Deleterious	Deleterious	Deleterious	Deleterious
A	L1458R	Deleterious	Deleterious	Deleterious	Deleterious	Deleterious
A	L267P	Deleterious	Deleterious	Deleterious	Deleterious	Deleterious
A	L674P	Deleterious	Deleterious	Deleterious	Deleterious	Deleterious
A	L706P	Deleterious	Deleterious	Deleterious	Deleterious	Deleterious
A	L706V	Deleterious	Deleterious	Deleterious	Deleterious	Deleterious
A	L834W	Deleterious	Deleterious	Deleterious	Deleterious	Deleterious
A	L847R	Deleterious	Deleterious	Deleterious	Deleterious	Deleterious
A	L877F	Deleterious	Deleterious	Deleterious	Deleterious	Deleterious
A	L92P	Deleterious	Deleterious	Deleterious	Deleterious	Deleterious
A	M620T	Deleterious	Deleterious	Deleterious	Deleterious	Deleterious
A	N1132T	Deleterious	Deleterious	Deleterious	Deleterious	Deleterious
A	N172S	Deleterious	Deleterious	Deleterious	Deleterious	Deleterious
A	N246S	Deleterious	Deleterious	Deleterious	Deleterious	Deleterious
A	N295D	Deleterious	Deleterious	Deleterious	Deleterious	Deleterious
A	N295S	Deleterious	Deleterious	Deleterious	Deleterious	Deleterious
A	N295Y	Deleterious	Deleterious	Deleterious	Deleterious	Deleterious
A	N315T	Deleterious	Deleterious	Deleterious	Deleterious	Deleterious
A	N386S	Deleterious	Deleterious	Deleterious	Deleterious	Deleterious
A	N739S	Deleterious	Deleterious	Deleterious	Deleterious	Deleterious
A	N773T	Deleterious	Deleterious	Deleterious	Deleterious	Deleterious
A	P1046L	Deleterious	Deleterious	Deleterious	Deleterious	Deleterious
A	P1114T	Deleterious	Deleterious	Deleterious	Deleterious	Deleterious
A	P1235L	Deleterious	Deleterious	Deleterious	Deleterious	Deleterious
A	P1344T	Deleterious	Deleterious	Deleterious	Deleterious	Deleterious
A	P1368L	Deleterious	Deleterious	Deleterious	Deleterious	Deleterious
A	P177L	Deleterious	Deleterious	Deleterious	Deleterious	Deleterious
A	P177Q	Deleterious	Deleterious	Deleterious	Deleterious	Deleterious
A	P177S	Deleterious	Deleterious	Deleterious	Deleterious	Deleterious
A	P310L	Deleterious	Deleterious	Deleterious	Deleterious	Deleterious
A	P380L	Deleterious	Deleterious	Deleterious	Deleterious	Deleterious
A	P384S	Deleterious	Deleterious	Deleterious	Deleterious	Deleterious
A	P468H	Deleterious	Deleterious	Deleterious	Deleterious	Deleterious
A	P468S	Deleterious	Deleterious	Deleterious	Deleterious	Deleterious
A	P611L	Deleterious	Deleterious	Deleterious	Deleterious	Deleterious
A	P663H	Deleterious	Deleterious	Deleterious	Deleterious	Deleterious
A	P756L	Deleterious	Deleterious	Deleterious	Deleterious	Deleterious
A	P756S	Deleterious	Deleterious	Deleterious	Deleterious	Deleterious
A	P807L	Deleterious	Deleterious	Deleterious	Deleterious	Deleterious
A	P807S	Deleterious	Deleterious	Deleterious	Deleterious	Deleterious
A	P952S	Deleterious	Deleterious	Deleterious	Deleterious	Deleterious
A	Q1158R	Deleterious	Deleterious	Deleterious	Deleterious	Deleterious
A	Q244R	Deleterious	Deleterious	Deleterious	Deleterious	Deleterious
A	R116C	Deleterious	Deleterious	Deleterious	Deleterious	Deleterious
A	R1435W	Deleterious	Deleterious	Deleterious	Deleterious	Deleterious
A	R197P	Deleterious	Deleterious	Deleterious	Deleterious	Deleterious
A	R197W	Deleterious	Deleterious	Deleterious	Deleterious	Deleterious
A	R496I	Deleterious	Deleterious	Deleterious	Deleterious	Deleterious
A	R555K	Deleterious	Deleterious	Deleterious	Deleterious	Deleterious
A	R635W	Deleterious	Deleterious	Deleterious	Deleterious	Deleterious
A	R772T	Deleterious	Deleterious	Deleterious	Deleterious	Deleterious
A	R800G	Deleterious	Deleterious	Deleterious	Deleterious	Deleterious
A	R800S	Deleterious	Deleterious	Deleterious	Deleterious	Deleterious
A	R887C	Deleterious	Deleterious	Deleterious	Deleterious	Deleterious
A	R939Q	Deleterious	Deleterious	Deleterious	Deleterious	Deleterious
A	S1003I	Deleterious	Deleterious	Deleterious	Deleterious	Deleterious
A	S1151R	Deleterious	Deleterious	Deleterious	Deleterious	Deleterious
A	S1337L	Deleterious	Deleterious	Deleterious	Deleterious	Deleterious
A	S418L	Deleterious	Deleterious	Deleterious	Deleterious	Deleterious
A	S484F	Deleterious	Deleterious	Deleterious	Deleterious	Deleterious
A	S563G	Deleterious	Deleterious	Deleterious	Deleterious	Deleterious
A	S748L	Deleterious	Deleterious	Deleterious	Deleterious	Deleterious
A	S790Y	Deleterious	Deleterious	Deleterious	Deleterious	Deleterious
A	S861I	Deleterious	Deleterious	Deleterious	Deleterious	Deleterious
A	S95C	Deleterious	Deleterious	Deleterious	Deleterious	Deleterious
A	S95F	Deleterious	Deleterious	Deleterious	Deleterious	Deleterious
A	T1011A	Deleterious	Deleterious	Deleterious	Deleterious	Deleterious
A	T1153I	Deleterious	Deleterious	Deleterious	Deleterious	Deleterious
A	T1191I	Deleterious	Deleterious	Deleterious	Deleterious	Deleterious
A	T1289I	Deleterious	Deleterious	Deleterious	Deleterious	Deleterious
A	T1332N	Deleterious	Deleterious	Deleterious	Deleterious	Deleterious
A	T206K	Deleterious	Deleterious	Deleterious	Deleterious	Deleterious
A	T206M	Deleterious	Deleterious	Deleterious	Deleterious	Deleterious
A	T207K	Deleterious	Deleterious	Deleterious	Deleterious	Deleterious
A	T586M	Deleterious	Deleterious	Deleterious	Deleterious	Deleterious
A	T604I	Deleterious	Deleterious	Deleterious	Deleterious	Deleterious
A	V631M	Deleterious	Deleterious	Deleterious	Deleterious	Deleterious
A	V686F	Deleterious	Deleterious	Deleterious	Deleterious	Deleterious
A	W1022L	Deleterious	Deleterious	Deleterious	Deleterious	Deleterious
A	W1044C	Deleterious	Deleterious	Deleterious	Deleterious	Deleterious
A	W1173R	Deleterious	Deleterious	Deleterious	Deleterious	Deleterious
A	W1198G	Deleterious	Deleterious	Deleterious	Deleterious	Deleterious
A	W1328C	Deleterious	Deleterious	Deleterious	Deleterious	Deleterious
A	W1328G	Deleterious	Deleterious	Deleterious	Deleterious	Deleterious
A	W148R	Deleterious	Deleterious	Deleterious	Deleterious	Deleterious
A	W188C	Deleterious	Deleterious	Deleterious	Deleterious	Deleterious
A	W341C	Deleterious	Deleterious	Deleterious	Deleterious	Deleterious
A	W371R	Deleterious	Deleterious	Deleterious	Deleterious	Deleterious
A	W438R	Deleterious	Deleterious	Deleterious	Deleterious	Deleterious
A	W668C	Deleterious	Deleterious	Deleterious	Deleterious	Deleterious
A	W692C	Deleterious	Deleterious	Deleterious	Deleterious	Deleterious
A	W692L	Deleterious	Deleterious	Deleterious	Deleterious	Deleterious
A	W816C	Deleterious	Deleterious	Deleterious	Deleterious	Deleterious
A	W888C	Deleterious	Deleterious	Deleterious	Deleterious	Deleterious
A	W962R	Deleterious	Deleterious	Deleterious	Deleterious	Deleterious
A	Y104C	Deleterious	Deleterious	Deleterious	Deleterious	Deleterious
A	Y1092C	Deleterious	Deleterious	Deleterious	Deleterious	Deleterious
A	Y1156N	Deleterious	Deleterious	Deleterious	Deleterious	Deleterious
A	Y1439C	Deleterious	Deleterious	Deleterious	Deleterious	Deleterious
A	Y184C	Deleterious	Deleterious	Deleterious	Deleterious	Deleterious
A	Y499C	Deleterious	Deleterious	Deleterious	Deleterious	Deleterious
A	Y499H	Deleterious	Deleterious	Deleterious	Deleterious	Deleterious
A	Y810C	Deleterious	Deleterious	Deleterious	Deleterious	Deleterious
A	Y810H	Deleterious	Deleterious	Deleterious	Deleterious	Deleterious
A	Y819C	Deleterious	Deleterious	Deleterious	Deleterious	Deleterious
	Y896N	Deleterious	Deleterious	Deleterious	Deleterious	Deleterious
