# Supplementary material for: Mutational analysis on predicting the impact of high-risk SNPs in human secretary phospholipase A2 receptor (PLA2R1)
Source: Sci Rep. 2020 Jul 16;10:11750. doi: 10.1038/s41598-020-68696-7 (PMC7366643; doi:10.1038/s41598-020-68696-7)
Supplement: Supplementary file 2 — Supplementary Table S2. [file 41598_2020_68696_MOESM2_ESM.xlsx]

## Sheet: Table S2
										Mutational Analysis On Predicting the Impact of High-Risk SNPs in Human Secretary Phospholipase A2 Receptor (PLA2R1)
Table S2: Results predicted from evolutionary conservation analysis predicted from Consurf
POS: The position of the AA in the SEQRES derived sequence.
- SEQ: The SEQRES derived sequence in one letter code.
- SCORE: The normalized conservation scores.
- COLOR: The color scale representing the conservation scores (9 - conserved, 1 - variable).
- CONFIDENCE INTERVAL: When using the bayesian method for calculating rates, a confidence interval is assigned to each of the inferred evolutionary conservation scores.
- CONFIDENCE INTERVAL COLORS: When using the bayesian method for calculating rates. The color scale representing the lower and upper bounds of the confidence interval.
- B/E: Burried (b) or Exposed (e) residue.
- FUNCTION: functional (f) or structural (s) residue (f - highly conserved and exposed, s - highly conserved and burried).
- MSA DATA: The number of aligned sequences having an amino acid (non-gapped) from the overall number of sequences at each position.
- RESIDUE VARIETY: The residues variety at each position of the multiple sequence alignment.
POS SEQ SCORE COLOR CONFIDENCE INTERVAL CONFIDENCE INTERVAL COLORS B/E FUNCTION MSA DATA RESIDUE VARIETY
(normalized)
1 M 0.039 5* -0.767, 0.612 7,3 6/150 L,M
2 L -0.536 7 -1.195,-0.174 9,6 7/150 L
3 L 0.597 3* -0.351, 1.084 6,1 11/150 L,R,M
4 S 2.093 1 0.823, 3.357 2,1 18/150 R,L,S,P
5 P 2.790 1 1.433, 3.357 1,1 24/150 P,Q,L,S
6 S 3.188 1 1.966, 3.357 1,1 26/150 P,L,S,V,C
7 L 3.006 1 1.966, 3.357 1,1 33/150 L,S,F,C,T,P
8 L 2.365 1 1.084, 3.357 1,1 41/150 P,T,V,S,Q,L,G
9 L 0.650 3* 0.032, 1.084 5,1 43/150 L,Q,S,A,F,C,R
10 L 0.555 3* -0.075, 1.084 5,1 45/150 V,C,F,Q,L,P
11 L 0.023 5 -0.505, 0.436 7,4 46/150 M,P,T,A,L,S
12 L -0.521 7 -0.883,-0.266 8,6 47/150 C,V,L,Q
13 L 1.224 1 0.436, 1.966 4,1 47/150 V,R,S,C,L,G,A,I
14 G 3.218 1 1.966, 3.357 1,1 47/150 S,R,P,H,Q,L,G,A,N
15 A 3.048 1 1.966, 3.357 1,1 48/150 S,V,T,P,A,G,Q,L,I
16 P 2.352 1 1.084, 3.357 1,1 50/150 R,T,S,P,H,C,Q,L,G,F,D
17 R 3.187 1 1.966, 3.357 1,1 51/150 P,H,V,T,R,W,S,Q,L,K,G,A
18 G 3.100 1 1.966, 3.357 1,1 52/150 S,R,Y,P,H,G,K,A,C
19 C 2.868 1 1.433, 3.357 1,1 54/150 S,V,W,P,L,A,F,G,C,I,E
20 A 1.971 1 1.084, 3.357 1,1 56/150 S,V,T,R,H,P,G,A,L,Q,C,E
21 E 2.844 1 1.433, 3.357 1,1 60/150 E,C,K,G,D,A,L,Q,P,V
22 G 3.311 1 1.966, 3.357 1,1 60/150 E,N,C,D,A,G,Q,L,P,R,T,V,S
23 V 3.227 1 1.966, 3.357 1,1 54/150 H,S,R,T,V,N,E,G,D,A,L,Q,C
24 A 2.736 1 1.433, 3.357 1,1 55/150 E,L,A,D,G,Y,P,H,S,T,V,R
25 A 1.692 1 0.823, 1.966 2,1 66/150 Q,L,A,K,N,E,W,V,T,P
26 A 0.795 2 0.286, 1.084 4,1 71/150 I,E,A,L,P,M,S,V,T
27 L 1.135 1 0.436, 1.433 4,1 71/150 T,V,W,S,H,P,K,F,L,I
28 T 1.578 1 0.823, 1.966 2,1 72/150 S,T,P,A,G,D,Q,L,N,I,E
29 P 1.916 1 1.084, 1.966 1,1 73/150 T,R,S,Y,P,A,K,L,Q,E
30 E 1.453 1 0.823, 1.966 2,1 74/150 S,T,R,N,E,K,D,Q,C
31 R 1.303 1 0.612, 1.433 3,1 74/150 N,E,G,K,Q,L,C,P,S,W,R
32 L 1.631 1 0.823, 1.966 2,1 75/150 I,C,D,A,L,P,R,T,V,S
33 L 1.925 1 1.084, 1.966 1,1 77/150 P,M,S,T,V,R,I,E,L,A,G,K
34 E 2.538 1 1.433, 3.357 1,1 79/150 G,K,D,A,L,Q,N,E,S,V,R,P,Y
35 W 3.220 1 1.966, 3.357 1,1 78/150 C,L,F,G,N,W,R,S,Y,H
36 Q 3.167 1 1.966, 3.357 1,1 87/150 H,Y,T,W,R,S,E,N,C,K,D,A,L,Q
37 D 2.392 1 1.433, 3.357 1,1 102/150 T,R,S,Y,D,K,G,E,I,N
38 K -0.602 7 -0.827,-0.430 8,6 110/150 R,D,K,Q,S,N,P
39 G 0.207 4 -0.174, 0.436 6,4 112/150 N,Y,G,D,S
40 I 0.477 3 0.032, 0.823 5,2 118/150 S,V,H,P,M,F,A,L,I
41 F -1.331 9 -1.447,-1.296 9,9 s 124/150 F
42 V 0.016 5 -0.266, 0.152 6,5 124/150 R,T,V,S,M,L,A,F,I
43 I -0.910 8 -1.095,-0.827 9,8 125/150 M,I,V,L
44 Q -0.825 8 -1.044,-0.706 8,7 125/150 E,V,R,L,Q,F
45 S -1.126 9 -1.245,-1.044 9,8 s 125/150 N,H,S
46 E 0.525 3 0.152, 0.823 5,2 125/150 H,Y,R,T,V,S,E,I,G,A,K,D,Q,L
47 S 0.992 2 0.436, 1.433 4,1 125/150 Q,L,A,K,D,G,E,I,N,R,T,S,P,Y,H
48 L 0.492 3 0.032, 0.823 5,2 125/150 F,L,Q,E,N,I,T,V,S,M,H,Y
49 K 0.678 3 0.286, 0.823 4,2 125/150 H,M,S,R,N,E,K,G,Q
50 K 0.055 5 -0.266, 0.286 6,4 125/150 H,M,S,T,R,E,K,G,Q,L
51 C -1.319 9 -1.447,-1.296 9,9 s 126/150 C
52 I -0.357 6 -0.575,-0.174 7,6 126/150 I,L,V
53 Q 0.712 3 0.286, 1.084 4,1 126/150 T,R,S,M,H,F,D,A,K,L,Q,E,N
54 A -0.200 6 -0.505,-0.075 7,5 126/150 G,A,L,I,V,S,M,P
55 G 1.213 1 0.612, 1.433 3,1 125/150 M,V,S,E,I,N,Q,L,G,D,K
56 K 0.971 2 0.436, 1.084 4,1 125/150 S,R,T,Y,P,H,Q,K,G,D,N,E
57 S -0.197 6 -0.430,-0.075 6,5 125/150 S,T,V,L,Q,D,F,G,A,N
58 V 2.208 1 1.433, 3.357 1,1 126/150 E,I,N,L,Q,G,A,K,Y,W,V,R,T,S
59 L -0.709 7 -0.939,-0.575 8,7 126/150 M,P,I,V,F,L
60 T 0.212 4 -0.075, 0.436 5,4 126/150 R,V,T,S,L,F,A,G,E,I,N
61 L -0.425 6 -0.706,-0.266 7,6 126/150 S,L,A,T,V,I,M
62 E 1.592 1 1.084, 1.966 1,1 126/150 R,V,T,S,M,P,G,K,D,A,Q,E,N
63 N -0.079 5 -0.351, 0.152 6,5 126/150 E,N,R,K,A,D,S
64 C -1.319 9 -1.447,-1.296 9,9 s 126/150 C
65 K 1.905 1 1.084, 1.966 1,1 126/150 E,N,Q,K,D,G,H,T,V,R,S
66 Q 0.600 3 0.152, 0.823 5,2 126/150 G,D,K,L,Q,E,N,I,T,R,S,P
67 A 0.475 3 0.032, 0.823 5,2 104/150 P,S,V,R,T,A,F,L
68 N -0.535 7 -0.767,-0.430 7,6 126/150 E,N,T,D,S,L
69 K 1.658 1 1.084, 1.966 1,1 127/150 N,E,L,A,K,D,G,P,H,S,T,R
70 H 2.107 1 1.084, 1.966 1,1 127/150 L,F,K,D,G,A,N,E,S,R,T,Y,H
71 M -0.751 7 -0.939,-0.643 8,7 137/150 R,V,T,S,M,A,K,D,L,Q
72 L -1.014 8 -1.195,-0.883 9,8 137/150 M,L,Q,R
73 W -1.245 9 -1.408,-1.146 9,9 s 137/150 W
74 K -1.243 9 -1.408,-1.195 9,9 s 137/150 K,Q,T
75 W -1.245 9 -1.408,-1.146 9,9 s 137/150 W
76 V -1.189 9 -1.349,-1.146 9,9 s 137/150 V,G,A
77 S -1.361 9 -1.447,-1.349 9,9 s 137/150 S,T
78 N 0.303 4 -0.075, 0.436 5,4 137/150 G,D,K,Q,L,N,E,S,R,H,Y
79 H -0.008 5 -0.266, 0.152 6,5 137/150 S,R,Y,H,L,Q,D,N,E
80 G -0.351 6 -0.575,-0.174 7,6 137/150 H,Y,R,G,K,Q
81 L -1.340 9 -1.447,-1.296 9,9 s 137/150 L
82 F -0.375 6 -0.643,-0.174 7,6 137/150 L,F,Y
83 N -1.113 9 -1.245,-1.044 9,8 s 137/150 N,H
84 I 0.150 5 -0.174, 0.436 6,4 137/150 L,A,V,I,M
85 G -0.667 7 -0.883,-0.505 8,7 137/150 H,N,G,D,Q,S
86 G 0.169 4 -0.174, 0.436 6,4 137/150 N,S,A,G,C,R,T
87 S -0.377 6 -0.643,-0.266 7,6 137/150 Q,K,A,G,N,R,S,M
88 G 1.255 1 0.612, 1.433 3,1 137/150 M,S,R,T,Q,L,A,G,K
89 C -1.324 9 -1.447,-1.296 9,9 s 137/150 C
90 L -1.340 9 -1.447,-1.296 9,9 s 137/150 L
91 G -1.337 9 -1.447,-1.296 9,9 s 137/150 G
92 L -0.647 7 -0.883,-0.505 8,7 137/150 I,T,V,F,L
93 N -0.871 8 -1.044,-0.767 8,7 137/150 S,K,G,D,N,H
94 F 0.913 2 0.436, 1.084 4,1 137/150 L,A,F,I,W,T,V,S,M,P
95 S -0.435 6 -0.643,-0.266 7,6 136/150 N,A,G,F,Q,L,H,Y,S,V,T
96 A 0.555 3 0.152, 0.823 5,2 136/150 G,D,A,K,I,N,E,S,R,T,Y
97 P 1.693 1 1.084, 1.966 1,1 135/150 T,R,S,H,P,F,A,K,Q,L,E,I
98 E 1.086 1 0.612, 1.433 3,1 137/150 S,V,T,R,P,H,M,L,Q,D,G,A,K,E
99 Q 0.088 5 -0.266, 0.286 6,4 137/150 S,R,H,P,Y,K,F,D,A,Q,L,N,E
100 P -0.327 6 -0.575,-0.174 7,6 137/150 T,R,S,P,A,D,Q,L,E
101 L -1.104 9 -1.296,-0.992 9,8 s 137/150 I,L,V
102 S 0.692 3 0.286, 0.823 4,2 137/150 T,R,V,S,A,G,K,L,N,I
103 L 0.198 4 -0.075, 0.436 5,4 137/150 T,V,A,L,M,I
104 Y -0.198 6 -0.505, 0.032 7,5 137/150 S,T,V,Y,H,L,F,I
105 E -0.301 6 -0.575,-0.174 7,6 137/150 Q,A,D,E,N,R,V,S
106 C -1.324 9 -1.447,-1.296 9,9 s 137/150 C
107 D -1.160 9 -1.296,-1.095 9,9 s 137/150 N,G,D
108 S -0.277 6 -0.505,-0.075 7,5 137/150 I,E,L,K,A,H,M,S,R,T,V
109 T 1.331 1 0.823, 1.433 2,1 137/150 S,V,T,P,D,A,K,L,Q,N,I,E
110 L 1.263 1 0.612, 1.433 3,1 114/150 Y,H,S,R,V,I,E,L,Q,A,K,D
111 V 1.340 1 0.823, 1.433 2,1 137/150 V,R,T,S,M,H,P,Y,A,F,G,L,I
112 S 0.027 5 -0.266, 0.152 6,5 138/150 F,A,L,N,I,S,R,V,T,P,M
113 L -0.560 7 -0.827,-0.430 8,6 138/150 M,F,S,L
114 R 0.066 5 -0.351, 0.286 6,4 138/150 W,R,Q,S,G,K
115 W -1.246 9 -1.408,-1.195 9,9 s 138/150 W
116 R -0.098 5 -0.351, 0.032 6,5 137/150 N,X,K,G,L,Q,H,Y,R
117 C -1.325 9 -1.447,-1.296 9,9 s 137/150 X,C
118 N 1.637 1 1.084, 1.966 1,1 137/150 I,A,G,L,H,Y,S,V,R,N,X,E,K,D,Q,T
119 R 0.183 4 -0.174, 0.436 6,4 137/150 A,K,G,D,Q,E,N,X,T,W,R,S,H
120 K 0.862 2 0.436, 1.084 4,1 137/150 L,Q,A,G,K,D,X,N,E,S,R,Y,H
121 M 1.578 1 1.084, 1.966 1,1 137/150 X,I,E,A,F,K,G,L,M,S,V,R,T
122 I -0.241 6 -0.505,-0.075 7,5 137/150 M,I,X,V,L
123 T 1.563 1 0.823, 1.966 2,1 137/150 E,I,X,F,K,Q,L,M,Y,T,V,S
124 G -0.753 7 -0.992,-0.575 8,7 137/150 G,S,X
125 P -0.842 8 -1.044,-0.706 8,7 137/150 M,P,T,V,S,N,X,A
126 L -0.377 6 -0.643,-0.266 7,6 138/150 L,F,G,D,A,S,R,T,Y,H,M
127 Q 0.303 4 -0.075, 0.436 5,4 138/150 I,N,E,Q,A,G,K,D,H,M,S,R,T
128 Y 0.594 3 0.152, 0.823 5,2 138/150 S,R,W,Y,H,L,G,F,K,N
129 S 0.766 3 0.286, 1.084 4,1 138/150 A,G,K,L,N,V,R,T,S,M,H
130 V -0.210 6 -0.505,-0.075 7,5 138/150 T,V,A,L,I
131 Q 0.034 5 -0.266, 0.152 6,5 138/150 M,S,V,T,N,I,E,A,Q
132 V 0.293 4 -0.075, 0.436 5,4 138/150 G,A,K,L,I,T,V,S
133 A 1.568 1 1.084, 1.966 1,1 138/150 G,D,A,K,Q,N,E,S,V,R,T,H,P,M
134 H 1.041 2 0.436, 1.433 4,1 73/150 R,S,Q,D,P,N,H
135 D 1.745 1 1.084, 1.966 1,1 135/150 Y,R,S,N,Q,D,K,G
136 N 1.502 1 0.823, 1.966 2,1 137/150 G,A,K,D,Q,E,N,R,T,S,M,H,P
137 T 1.767 1 1.084, 1.966 1,1 137/150 I,L,K,F,M,P,Y,H,R,V,T,S
138 V -0.473 7 -0.706,-0.351 7,6 138/150 V,M,P,A,G,L,E,I
139 V -0.663 7 -0.883,-0.505 8,7 138/150 T,R,V,A,M,I
140 A -0.661 7 -0.883,-0.505 8,7 138/150 A,G,V,T
141 S -0.223 6 -0.505,-0.075 7,5 136/150 S,T,R,I,N,E,Q,A,K,D
142 R 1.778 1 1.084, 1.966 1,1 134/150 M,T,R,W,S,E,I,Q,A,G,K
143 K 0.867 2 0.436, 1.084 4,1 137/150 S,T,H,M,A,K,D,G,Q,L,N,I,E
144 Y 0.825 2 0.436, 1.084 4,1 137/150 M,Y,H,T,R,V,S,I,N,Q,L,G,D,A
145 I 1.219 1 0.612, 1.433 3,1 137/150 F,D,A,L,N,I,V,T,S,M,H,Y,P
146 H -0.322 6 -0.575,-0.174 7,6 138/150 G,D,Q,C,N,T,H,Y
147 K 1.186 1 0.612, 1.433 3,1 138/150 C,L,Q,K,A,F,G,E,N,V,T,R,S,H
148 W -1.095 9 -1.296,-0.992 9,8 s 138/150 R,W
149 I 0.363 4 0.032, 0.612 5,3 138/150 N,I,K,C,M,S,R,T,V
150 S -0.298 6 -0.575,-0.174 7,6 138/150 A,K,L,Q,I,E,S,R,T,P
151 Y 0.140 5 -0.174, 0.436 6,4 137/150 D,F,G,S,N,H,Y
152 G 0.668 3 0.286, 0.823 4,2 137/150 G,D,F,L,E,N,T,V,R,S,M
153 S -0.846 8 -0.992,-0.767 8,7 138/150 L,A,G,E,W,T,S,P
154 G 2.450 1 1.433, 3.357 1,1 111/150 F,D,G,A,Q,L,E,S,T,H,P,Y
155 G 1.045 2 0.612, 1.433 3,1 136/150 N,E,G,K,D,S,R
156 G 0.280 4 -0.075, 0.436 5,4 135/150 Y,S,R,N,E,A,G,D,K
157 D 0.206 4 -0.174, 0.436 6,4 138/150 N,D,G,A,H,V,T,S
158 I -0.433 6 -0.706,-0.266 7,6 138/150 I,P,L,F,V
159 C -1.325 9 -1.447,-1.296 9,9 s 138/150 C
160 E -0.116 5 -0.430, 0.032 6,5 138/150 E,Q,A,K,D,V,R,S
161 Y 0.657 3 0.286, 0.823 4,2 138/150 D,Q,L,N,I,R,H,Y
162 L -0.494 7 -0.767,-0.351 7,6 138/150 A,L,N,R,V,T,S,H,P
163 H -1.035 8 -1.195,-0.939 9,8 138/150 F,S,H,Y
164 K 0.352 4 0.032, 0.612 5,3 138/150 T,R,S,H,Y,K,Q,E
165 D -0.615 7 -0.827,-0.505 8,7 138/150 E,Q,D,K,R,V
166 L -0.255 6 -0.505,-0.075 7,5 138/150 M,I,T,V,L
167 H -0.699 7 -0.939,-0.575 8,7 138/150 H,Y,F
168 T -1.385 9 -1.447,-1.349 9,9 s 138/150 T
169 I -0.102 5 -0.430, 0.152 6,5 138/150 I,F,K,L,H,T,R,V
170 K -0.127 5 -0.430, 0.032 6,5 138/150 R,S,M,Q,L,D,K,N
171 G -1.338 9 -1.447,-1.296 9,9 s 138/150 G
172 N -1.350 9 -1.447,-1.296 9,9 s 138/150 T,N
173 T -0.765 7 -0.939,-0.643 8,7 138/150 G,D,A,S,T
174 H -0.022 5 -0.351, 0.152 6,5 138/150 R,F,Q,L,H,N,Y
175 G -1.338 9 -1.447,-1.296 9,9 s 138/150 G
176 M 0.307 4 -0.075, 0.612 5,3 138/150 L,A,F,K,N,S,R,T,Y,M
177 P -0.811 8 -1.044,-0.706 8,7 138/150 I,P,A,L,S,T
178 C -1.325 9 -1.447,-1.296 9,9 s 138/150 C
179 M 0.100 5 -0.174, 0.286 6,4 138/150 A,S,V,T,I,E,M
180 F -0.375 6 -0.643,-0.174 7,6 138/150 I,F,L
181 P -1.348 9 -1.447,-1.296 9,9 s 138/150 P
182 F -1.336 9 -1.447,-1.296 9,9 s 138/150 F
183 Q -0.199 6 -0.505, 0.032 7,5 138/150 K,F,Q,L,E,N,R,S,H
184 Y 0.130 5 -0.266, 0.436 6,4 138/150 V,A,F,S,H,Y,I
185 N -0.429 6 -0.643,-0.266 7,6 138/150 G,K,D,Q,N,E,S,R
186 H 0.404 4 0.032, 0.612 5,3 138/150 Q,K,D,G,N,E,S,R,Y,H,M
187 Q -0.025 5 -0.351, 0.152 6,5 138/150 M,H,T,V,R,S,E,N,K,Q,L
188 W -0.932 8 -1.195,-0.767 9,7 138/150 W,L,S
189 H -0.107 5 -0.430, 0.032 6,5 138/150 F,Y,H
190 H -0.581 7 -0.827,-0.430 8,6 138/150 A,Y,P,H,V,T,W,S
191 E -0.250 6 -0.505,-0.075 7,5 138/150 D,G,A,K,S,T,E
192 C -1.325 9 -1.447,-1.296 9,9 s 138/150 C
193 T -0.281 6 -0.505,-0.174 7,6 138/150 I,T,V,L
194 R 0.417 4 0.032, 0.612 5,3 138/150 S,R,V,T,H,Q,L,A,D,K,I,N,E
195 E -0.765 7 -0.992,-0.643 8,7 138/150 E,S,D,A,G,T
196 G -0.460 6 -0.706,-0.266 7,6 137/150 E,G,K,D,F,S
197 R -0.435 6 -0.706,-0.266 7,6 138/150 M,H,T,R,W,S,E,N,K,D,Q
198 E 0.066 5 -0.266, 0.286 6,4 136/150 S,V,H,D,K,G,Q,E
199 D -0.350 6 -0.643,-0.174 7,6 118/150 V,T,S,M,D,A,G,E,N
200 D 1.202 1 0.612, 1.433 3,1 108/150 R,S,H,L,Q,G,K,D,E,N
201 L 1.111 1 0.612, 1.433 3,1 138/150 L,Q,A,G,F,E,S,R,Y,H,M
202 L 1.486 1 0.823, 1.966 2,1 138/150 E,N,L,Q,K,A,F,D,P,Y,H,R
203 W -1.246 9 -1.408,-1.195 9,9 s 138/150 W
204 C -1.325 9 -1.447,-1.296 9,9 s 138/150 C
205 A -0.864 8 -1.044,-0.767 8,7 138/150 P,A,S
206 T -1.355 9 -1.447,-1.349 9,9 s 138/150 T,I
207 T -1.090 9 -1.245,-0.992 9,8 s 138/150 T,S,A
208 S -0.166 6 -0.430, 0.032 6,5 138/150 S,R,T,P,Y,M,L,Q,D,A,I,N,E
209 R 0.072 5 -0.266, 0.286 6,4 138/150 I,N,L,Q,D,Y,H,S,R
210 Y -1.160 9 -1.349,-1.095 9,9 s 138/150 F,H,Y
211 E -0.499 7 -0.706,-0.351 7,6 138/150 Q,G,D,A,K,E,I,T,S
212 R 1.288 1 0.823, 1.433 2,1 138/150 E,Q,L,D,K,Y,H,M,S,T,V,R
213 D -0.697 7 -0.883,-0.575 8,7 138/150 A,G,D,S,T,N,E
214 E -0.027 5 -0.351, 0.152 6,5 138/150 E,R,K,A,D,G,Q
215 K -0.672 7 -0.883,-0.505 8,7 138/150 K,S,R,T
216 W -1.246 9 -1.408,-1.195 9,9 s 138/150 W
217 G -1.338 9 -1.447,-1.296 9,9 s 138/150 G
218 F -0.253 6 -0.575,-0.075 7,5 138/150 Y,I,N,V,L,K,F
219 C -1.325 9 -1.447,-1.296 9,9 s 138/150 C
220 P -1.195 9 -1.349,-1.095 9,9 s 138/150 P,T,L
221 D -0.091 5 -0.351, 0.032 6,5 138/150 D,K,G,Q,N,I,V,T,S,M
222 P 0.664 3 0.286, 0.823 4,2 138/150 S,V,T,P,H,Q,L,D,A,K,E
223 T 0.060 5 -0.430, 0.436 6,4 52/150 P,I,N,E,G,A,T
224 S -0.791 8 -1.044,-0.643 8,7 52/150 M,T,R,S
225 A 1.630 1 0.823, 1.966 2,1 52/150 E,A,L,M,Y,T,V,S
226 E 0.418 4 0.032, 0.612 5,3 138/150 S,R,V,N,E,A,K,D,G
227 V 0.653 3 0.286, 0.823 4,2 138/150 L,A,K,D,F,G,I,N,S,V,T,Y,P,H,M
228 G 0.356 4 -0.075, 0.612 5,3 138/150 S,T,A,F,G,D,N,E
229 C -1.236 9 -1.408,-1.146 9,9 s 138/150 C,S
230 D 0.941 2 0.436, 1.084 4,1 138/150 H,S,R,N,E,K,G,D,Q
231 T 1.967 1 1.084, 1.966 1,1 138/150 H,P,V,R,T,S,E,N,I,D,A,F,G,Q,L
232 I 0.318 4 -0.075, 0.612 5,3 138/150 M,N,I,T,V,F,L
233 W -1.091 9 -1.296,-0.992 9,8 s 138/150 W,L
234 E -0.473 7 -0.706,-0.351 7,6 138/150 Y,H,E,Q,K,D
235 K -0.166 6 -0.430, 0.032 6,5 138/150 I,E,Q,K,A,H,M,S,V,R,W,T
236 D -0.377 6 -0.643,-0.266 7,6 138/150 N,E,A,D,K,H,S,R
237 L 1.731 1 1.084, 1.966 1,1 138/150 L,Q,F,G,A,D,E,I,N,V,T,S,P,H
238 N 1.088 1 0.612, 1.433 3,1 137/150 T,E,N,Q,D,K,Y,H,R,V,S,I,L,A,G,F
239 S -0.288 6 -0.575,-0.174 7,6 137/150 S,T,M,A,F,G,L,Q,I
240 H 1.536 1 0.823, 1.966 2,1 138/150 H,P,Y,S,R,N,E,D,K,G,Q
241 I -0.503 7 -0.706,-0.351 7,6 138/150 T,V,S,H,L,A,I,N
242 C -1.236 9 -1.408,-1.146 9,9 s 138/150 W,C
243 Y -1.331 9 -1.447,-1.296 9,9 s 138/150 Y
244 Q -1.373 9 -1.447,-1.349 9,9 s 138/150 Q
245 F -0.636 7 -0.883,-0.505 8,7 138/150 I,Y,V,F,L
246 N -1.383 9 -1.447,-1.349 9,9 s 138/150 N
247 L -0.668 7 -0.883,-0.505 8,7 138/150 V,T,F,S,L,I,P
248 L 0.894 2 0.436, 1.084 4,1 138/150 H,Y,M,S,V,N,E,G,D,A,F,Q,L
249 S -0.932 8 -1.095,-0.827 9,8 138/150 T,S,A
250 S 0.545 3 0.152, 0.823 5,2 138/150 L,F,A,I,V,T,S,M,P
251 L -0.680 7 -0.939,-0.505 8,7 138/150 V,L,M,H,I
252 S -0.886 8 -1.044,-0.767 8,7 138/150 P,T,S
253 W -1.246 9 -1.408,-1.195 9,9 s 138/150 W
254 S 0.059 5 -0.266, 0.286 6,4 138/150 E,N,F,K,G,H,T,R,V,S
255 E -0.903 8 -1.095,-0.767 9,7 138/150 Q,K,D,E
256 A -1.348 9 -1.447,-1.296 9,9 s 138/150 A,S
257 H -0.198 6 -0.505, 0.032 7,5 138/150 Q,L,W,R,H,Y,M
258 S 0.480 3 0.152, 0.612 5,3 138/150 T,V,S,Y,L,A,D,E,I
259 S -1.014 8 -1.146,-0.939 9,8 138/150 T,S,A
260 C -1.325 9 -1.447,-1.296 9,9 s 138/150 C
261 Q -0.217 6 -0.505,-0.075 7,5 138/150 R,V,K,Q,L,E,H
262 M -0.176 6 -0.430, 0.032 6,5 138/150 E,N,I,G,K,A,L,Q,M,R,T,S
263 Q -1.273 9 -1.408,-1.245 9,9 s 138/150 R,Q,H
264 G -1.338 9 -1.447,-1.296 9,9 s 137/150 G
265 G -0.799 8 -0.992,-0.643 8,7 138/150 G,A,S
266 T -0.246 6 -0.505,-0.075 7,5 138/150 S,T,V,H,A,D,G,N,E
267 L -1.340 9 -1.447,-1.296 9,9 s 138/150 L
268 L -1.181 9 -1.349,-1.095 9,9 s 138/150 V,L,F
269 S -1.388 9 -1.447,-1.408 9,9 s 138/150 S
270 I -0.859 8 -1.044,-0.767 8,7 138/150 V,F,M,I
271 T 0.026 5 -0.266, 0.152 6,5 138/150 R,V,T,S,M,Y,H,Q,A,E,I,N
272 D -0.225 6 -0.505,-0.075 7,5 138/150 E,H,N,D,Q,S
273 E 0.725 3 0.286, 1.084 4,1 138/150 E,I,L,A,G,D,K,M,P,W,T,V,S
274 T 1.026 2 0.612, 1.433 3,1 139/150 S,R,T,H,P,A,K,D,G,N,E
275 E -1.256 9 -1.408,-1.195 9,9 s 139/150 V,A,E
276 E -0.662 7 -0.883,-0.505 8,7 139/150 R,L,Q,E,Y,H
277 N 0.852 2 0.436, 1.084 4,1 139/150 M,R,T,S,E,N,K,A,D
278 F -0.799 8 -1.044,-0.643 8,7 139/150 V,F,D,S,H,Y
279 I -0.642 7 -0.827,-0.505 8,7 139/150 L,V,I
280 R 0.325 4 -0.075, 0.612 5,3 139/150 H,T,V,R,S,N,I,K,L,Q
281 E 0.797 2 0.286, 1.084 4,1 137/150 E,N,X,K,A,D,G,Q,R
282 H -0.128 5 -0.430, 0.032 6,5 139/150 H,M,R,V,X,I,N,E,L,Q,K,F
283 M -0.070 5 -0.430, 0.152 6,5 114/150 I,X,E,M,L,F,V
284 S 0.455 4 0.152, 0.612 5,3 141/150 E,I,N,Q,L,G,A,D,P,R,T,S
285 S 1.376 1 0.823, 1.433 2,1 141/150 N,I,A,G,D,K,H,P,S,R,V,T
286 K 0.433 4 0.032, 0.612 5,3 141/150 V,T,S,M,Y,D,F,A,K,E,I,N
287 T 0.324 4 -0.075, 0.612 5,3 141/150 N,E,G,D,A,L,Q,P,M,S,V,T
288 V 0.411 4 0.032, 0.612 5,3 140/150 M,S,R,T,V,I,E,D,G,K,A,L,Q
289 E 0.884 2 0.436, 1.084 4,1 141/150 M,S,R,V,T,I,E,K,D,A,L
290 V -0.147 5 -0.430, 0.032 6,5 141/150 M,I,V,A,F,L
291 W -1.248 9 -1.447,-1.195 9,9 s 141/150 W
292 M 0.187 4 -0.174, 0.436 6,4 141/150 M,I,T,S,L,F
293 G -1.339 9 -1.447,-1.296 9,9 s 141/150 G
294 L -1.341 9 -1.447,-1.296 9,9 s 141/150 L
295 N -1.306 9 -1.408,-1.245 9,9 s 141/150 N,S
296 Q -0.991 8 -1.146,-0.883 9,8 141/150 H,R,Q,S,D
297 L -0.942 8 -1.146,-0.827 9,8 141/150 P,I,M,L,V
298 D -0.106 5 -0.430, 0.032 6,5 141/150 S,M,Y,H,A,F,D,K,G,E,N
299 E 0.953 2 0.436, 1.084 4,1 141/150 Q,A,G,K,D,I,E,S,R,T,V,P,H,M
300 H 1.616 1 1.084, 1.966 1,1 141/150 C,G,A,F,L,R,V,S,H,K,D,Q,E,N,T,M
301 A 0.745 3 0.286, 1.084 4,1 141/150 Y,H,M,S,V,T,W,R,N,L,Q,A,G
302 G -1.339 9 -1.447,-1.296 9,9 s 141/150 G
303 W -1.248 9 -1.447,-1.195 9,9 s 141/150 W
304 Q -0.714 7 -0.939,-0.575 8,7 141/150 R,K,Q,L,E,H,N
305 W -1.248 9 -1.447,-1.195 9,9 s 141/150 W
306 S -1.322 9 -1.408,-1.296 9,9 s 141/150 S,A
307 D -1.373 9 -1.447,-1.349 9,9 s 141/150 D
308 G -0.813 8 -1.044,-0.706 8,7 141/150 N,H,R,S,G
309 T -0.332 6 -0.575,-0.174 7,6 141/150 L,K,A,E,S,T,Y,M
310 P -1.131 9 -1.296,-1.044 9,8 s 141/150 H,P,A
311 L -1.098 9 -1.296,-0.992 9,8 s 141/150 F,L,V
312 N 0.434 4 0.032, 0.612 5,3 141/150 M,T,R,V,S,I,N,K,A,G
313 Y -0.480 7 -0.767,-0.266 7,6 141/150 Y,H,M,L,F
314 L -0.650 7 -0.883,-0.505 8,7 141/150 A,L,V,I
315 N -0.930 8 -1.095,-0.827 9,8 141/150 N,I,G,D,Q,S
316 W -0.498 7 -0.827,-0.266 8,6 141/150 L,F,W,Y
317 S 0.636 3 0.286, 0.823 4,2 141/150 H,Y,V,R,S,I,F,G,L,M,T,E,N,D,K,Q
318 P 0.108 5 -0.174, 0.286 6,4 141/150 T,S,M,P,Q,K,D,A,E,I
319 E 0.157 4 -0.174, 0.436 6,4 141/150 S,G,D,A,T,N,E
320 V 0.919 2 0.436, 1.084 4,1 141/150 I,G,F,D,L,Q,M,P,Y,V,R,T,S
321 N 0.761 3 0.286, 1.084 4,1 141/150 S,T,W,H,P,F,G,K,A,D,Q,N,I,E
322 F 0.887 2 0.436, 1.084 4,1 141/150 S,V,R,P,Y,H,M,Q,G,D,A,F,I,N,E
323 E 2.187 1 1.433, 3.357 1,1 137/150 M,Y,H,T,V,R,S,E,I,N,L,K,D,A,G
324 P 0.430 4 0.032, 0.612 5,3 137/150 L,A,R,T,V,S,Y,P,H
325 F 1.326 1 0.823, 1.433 2,1 140/150 I,N,L,Q,F,M,P,Y,H,T,R,V,S
326 V 1.008 2 0.436, 1.433 4,1 141/150 S,T,R,V,Y,H,L,Q,A,G,K,I,E
327 E 0.592 3 0.152, 0.823 5,2 141/150 H,P,V,T,E,N,G,K,D,A,Q
328 D 0.643 3 0.286, 0.823 4,2 139/150 N,L,Q,F,A,D,K,G,M,P,Y,H,R,T,S
329 H -0.087 5 -0.351, 0.032 6,5 141/150 G,L,Q,E,N,R,S,H,P,Y
330 C -1.326 9 -1.447,-1.296 9,9 s 141/150 C
331 G -0.693 7 -0.939,-0.575 8,7 141/150 A,K,G,V,M
332 T -0.383 6 -0.643,-0.266 7,6 141/150 M,V,R,T,S,I,A,K,L
333 F 0.004 5 -0.351, 0.286 6,4 141/150 F,L,M,H,Y,I
334 S -0.490 7 -0.706,-0.351 7,6 140/150 E,I,N,K,D,H,T,R,S
335 S -0.145 5 -0.430, 0.032 6,5 136/150 G,A,L,H,P,R,T,S
336 F 1.851 1 1.084, 1.966 1,1 137/150 N,I,E,D,F,K,A,G,L,Q,S,R,T,V
337 M 1.668 1 1.084, 1.966 1,1 139/150 F,G,A,L,Q,N,I,S,T,W,V,R,Y,P,M
338 P 1.357 1 0.823, 1.966 2,1 113/150 E,N,L,Q,K,A,G,D,P,W,T,S
339 S 0.830 2 0.436, 1.084 4,1 140/150 N,E,Q,D,G,A,K,P,Y,H,S,R,T
340 A 0.954 2 0.436, 1.084 4,1 141/150 H,Y,P,T,R,S,N,I,K,G,D,A,Q,L
341 W -1.248 9 -1.447,-1.195 9,9 s 141/150 W
342 R -0.177 6 -0.430, 0.032 6,5 141/150 Q,K,E,N,R,S,M,P,Y,H
343 S -0.746 7 -0.939,-0.643 8,7 141/150 N,I,G,M,S,V,R,T
344 R 1.300 1 0.823, 1.433 2,1 141/150 S,T,W,R,H,Y,M,K,A,F,Q,L,N,I
345 D 0.273 4 -0.075, 0.436 5,4 141/150 I,N,E,L,G,D,K,Y,P,H,S,V,T
346 C -1.235 9 -1.408,-1.146 9,9 s 141/150 C,G
347 E -0.054 5 -0.351, 0.152 6,5 141/150 T,R,S,E,D,G,K,A
348 S -0.282 6 -0.505,-0.174 7,6 141/150 I,N,L,A,F,M,Y,T,V,S
349 T 0.660 3 0.286, 0.823 4,2 141/150 P,S,R,W,T,E,Q,K,A,G
350 L -0.852 8 -1.044,-0.706 8,7 141/150 M,Q,L,F,R
351 P -1.282 9 -1.408,-1.245 9,9 s 141/150 P,S
352 Y -1.160 9 -1.349,-1.095 9,9 s 141/150 Y,F
353 I 0.108 5 -0.174, 0.286 6,4 141/150 V,T,A,G,I
354 C -1.326 9 -1.447,-1.296 9,9 s 141/150 C
355 K -0.934 8 -1.095,-0.827 9,8 141/150 E,R,K
356 K -1.313 9 -1.447,-1.245 9,9 s 141/150 R,K
357 Y 0.842 2 0.436, 1.084 4,1 141/150 M,Y,P,H,V,R,T,S,N,Q,K,A,D,F
358 L -0.001 5 -0.351, 0.286 6,4 141/150 I,F,G,L,Q,P,T,W
359 N -0.310 6 -0.575,-0.174 7,6 141/150 T,S,A,D,K,H,N
360 H 1.347 1 0.823, 1.433 2,1 141/150 L,Q,G,D,K,A,I,N,E,S,R,V,Y,P,H
361 I -0.093 5 -0.351, 0.032 6,5 141/150 S,R,V,T,P,A,G,D,I,N
362 D 0.920 2 0.436, 1.084 4,1 121/150 R,S,H,K,D,G,A,Q,L,E,N
363 H 1.453 1 0.823, 1.966 2,1 113/150 G,A,L,I,S,R,H,Y,D,K,Q,N,E,T,P,M
364 E 0.436 4 0.032, 0.612 5,3 141/150 S,T,N,E,D,G,K,A
365 I 0.941 2 0.436, 1.084 4,1 141/150 L,F,G,A,E,I,N,V,T,S,M,P
366 V 1.539 1 0.823, 1.966 2,1 141/150 F,A,L,I,R,V,T,S,M,P
367 E 0.468 3 -0.075, 0.823 5,2 51/150 E,K,D,G,Q,V,R
368 K 1.465 1 0.612, 1.966 3,1 52/150 E,N,I,K,Q,M,P,R,T
369 D 0.002 5 -0.266, 0.152 6,5 143/150 K,G,D,E,N,S,Y,H
370 A 0.288 4 -0.075, 0.436 5,4 143/150 I,N,F,D,A,P,S,W,R,T,V
371 W -0.928 8 -1.195,-0.767 9,7 143/150 W,G,Q
372 K -0.370 6 -0.643,-0.174 7,6 143/150 M,R,T,S,Q,A,K
373 Y -0.545 7 -0.827,-0.351 8,6 143/150 A,F,Y,H,N
374 Y 0.892 2 0.436, 1.084 4,1 143/150 R,V,S,M,H,Y,K,L,I
375 A 1.198 1 0.612, 1.433 3,1 143/150 P,H,S,R,T,N,E,Q,G,K,A,D
376 T -1.308 9 -1.408,-1.245 9,9 s 143/150 A,T,V
377 H 1.629 1 1.084, 1.966 1,1 143/150 L,Q,K,D,E,I,N,V,T,R,Y,H
378 C -1.326 9 -1.447,-1.296 9,9 s 143/150 C
379 E -0.051 5 -0.351, 0.152 6,5 143/150 P,S,V,N,E,D,A,G,L
380 P 1.291 1 0.823, 1.433 2,1 143/150 T,S,Y,P,K,G,A,D,Q,L,E,N,I
381 G 0.200 4 -0.174, 0.436 6,4 143/150 E,N,K,G,D,S,Q
382 W -1.096 9 -1.296,-0.992 9,8 s 143/150 W,L
383 N 1.388 1 0.823, 1.966 2,1 143/150 T,M,Q,D,K,N,E,S,W,V,Y,H,L,A,F,I
384 P -0.559 7 -0.827,-0.430 8,6 143/150 D,A,S,P
385 Y -0.019 5 -0.351, 0.152 6,5 143/150 Q,F,Y,H,N
386 N -0.635 7 -0.827,-0.505 8,7 143/150 N,H,Q,S,G,K,D
387 R 0.148 5 -0.174, 0.436 6,4 143/150 C,G,A,L,Q,N,R,S,H
388 N -0.024 5 -0.351, 0.152 6,5 143/150 V,S,F,K,Y,H,N
389 C -1.326 9 -1.447,-1.296 9,9 s 143/150 C
390 Y -1.251 9 -1.408,-1.195 9,9 s 143/150 Y,F
391 K 0.195 4 -0.174, 0.436 6,4 143/150 F,K,L,Q,R,M,H,Y
392 L 0.142 5 -0.174, 0.436 6,4 143/150 S,T,R,V,Y,M,Q,L,F,A,C,I
393 Q 1.264 1 0.823, 1.433 2,1 143/150 E,I,N,Q,L,A,K,M,Y,H,V,T,R
394 K 0.488 3 0.152, 0.823 5,2 143/150 T,R,S,H,P,D,A,K,Q,E,N
395 E -0.137 5 -0.430, 0.032 6,5 143/150 H,S,T,N,E,Q,K,G,D
396 E 1.398 1 0.823, 1.966 2,1 141/150 E,D,A,K,G,Q,H,P,S,R,T
397 K 1.158 1 0.612, 1.433 3,1 143/150 V,R,T,S,K,D,G,A,Q,L,N
398 T -0.259 6 -0.505,-0.075 7,5 143/150 P,N,T,S,K,A
399 W -1.090 9 -1.296,-0.992 9,8 s 143/150 M,W
400 H 1.695 1 1.084, 1.966 1,1 143/150 N,E,Q,K,D,P,M,T,L,G,A,F,H,S,R,V
401 E 1.152 1 0.612, 1.433 3,1 143/150 M,T,S,E,N,Q,A,D,G,K
402 A -1.140 9 -1.296,-1.095 9,9 s 143/150 S,A
403 L 0.634 3 0.152, 0.823 5,2 143/150 H,Y,S,T,V,R,E,K,D,F,A,Q,L
404 R 2.515 1 1.433, 3.357 1,1 143/150 T,R,S,M,Y,H,L,Q,K,D,F,A,E,I,N
405 S -0.449 6 -0.643,-0.351 7,6 143/150 M,Y,R,V,T,S,E,I,A,K,F,L
406 C -1.326 9 -1.447,-1.296 9,9 s 143/150 C
407 Q 0.898 2 0.436, 1.084 4,1 143/150 S,R,T,V,H,Y,K,A,G,L,Q,N,E
408 A -0.122 5 -0.351, 0.032 6,5 143/150 N,E,L,A,F,D,C,Y,S,R,V,T
409 D 2.436 1 1.433, 3.357 1,1 143/150 I,L,F,G,A,Y,H,S,R,V,N,E,Q,K,D,M
410 N 0.609 3 0.152, 0.823 5,2 143/150 K,G,D,Q,E,N,R,S,H
411 S -0.784 8 -0.939,-0.706 8,7 143/150 N,G,A,S
412 A 1.296 1 0.823, 1.433 2,1 143/150 D,G,K,A,Q,N,I,E,S,T,W,V,R,M
413 L -1.342 9 -1.447,-1.296 9,9 s 143/150 L
414 I -0.085 5 -0.351, 0.032 6,5 143/150 M,I,T,V,L,S,A
415 D -0.737 7 -0.939,-0.643 8,7 143/150 S,R,T,H,Q,D,N,E
416 I 0.196 4 -0.075, 0.436 5,4 143/150 M,I,T,V,L
417 T 0.195 4 -0.075, 0.436 5,4 143/150 P,H,V,T,R,S,I,N,Q,G,A,D
418 S -1.240 9 -1.349,-1.195 9,9 s 143/150 F,A,S,T
419 L -0.877 8 -1.095,-0.767 9,7 143/150 L,M,I,N
420 A -1.215 9 -1.349,-1.146 9,9 s 143/150 C,S,A
421 E -0.498 7 -0.706,-0.351 7,6 143/150 D,Q,E,H
422 V -0.130 5 -0.430, 0.032 6,5 143/150 I,E,A,Q,L,M,T,V
423 E -1.319 9 -1.447,-1.296 9,9 s 143/150 A,E
424 F 0.016 5 -0.351, 0.286 6,4 143/150 V,T,L,F,M,Y,N
425 L -0.012 5 -0.351, 0.152 6,5 143/150 H,I,V,A,F,L,S
426 V 0.288 4 -0.075, 0.436 5,4 143/150 R,T,V,M,H,L,F,I
427 T 0.598 3 0.286, 0.823 4,2 143/150 G,K,F,D,A,E,I,N,T,S,H
428 L -0.308 6 -0.575,-0.075 7,5 143/150 F,K,L,Q,V,I
429 L -0.853 8 -1.044,-0.706 8,7 143/150 I,V,F,L
430 G 0.808 2 0.436, 1.084 4,1 143/150 S,V,R,T,H,Y,K,G,A,Q,I,E
431 D 0.450 4 0.152, 0.612 5,3 143/150 Y,H,V,R,S,E,N,Q,L,G,K,A,D
432 E 0.908 2 0.436, 1.084 4,1 145/150 Q,L,D,K,F,G,A,E,I,V,R,S,Y
433 N 0.090 5 -0.174, 0.286 6,4 143/150 S,V,T,H,P,Y,K,A,F,G,D,Q,N,I,E
434 A 0.325 4 0.032, 0.612 5,3 146/150 I,N,E,K,G,D,A,M,S,R,T,V
435 S -0.117 5 -0.430, 0.032 6,5 146/150 M,Y,P,T,S,E,N,Q,L,G,D,F,A,K
436 E -0.771 7 -0.992,-0.643 8,7 146/150 Q,D,K,A,E
437 T -0.275 6 -0.505,-0.075 7,5 146/150 T,V,L,F,A,M,I
438 W -1.249 9 -1.447,-1.195 9,9 s 146/150 W
439 I -0.839 8 -0.992,-0.706 8,7 146/150 A,L,V,T,I,M
440 G -1.340 9 -1.447,-1.296 9,9 s 146/150 G
441 L -1.026 8 -1.195,-0.939 9,8 146/150 M,F,L
442 S 0.242 4 -0.075, 0.436 5,4 143/150 Q,F,K,A,I,N,R,T,W,V,S,M,Y,H
443 S -0.666 7 -0.883,-0.575 8,7 146/150 M,S,T,R,N,I,K,D,G,C
444 N 1.572 1 1.084, 1.966 1,1 146/150 E,N,I,A,G,K,D,Q,L,H,P,T,V,R,S
445 K 1.437 1 0.823, 1.966 2,1 145/150 H,P,S,V,T,R,N,I,E,D,A,K,G,L,Q
446 I 0.751 3 0.286, 1.084 4,1 145/150 S,W,V,T,P,M,L,D,G,F,K,I,N
447 P -0.603 7 -0.827,-0.430 8,6 146/150 T,A,F,Q,S,L,P
448 V -0.094 5 -0.351, 0.032 6,5 146/150 H,P,Y,M,S,T,V,I,G,A,L,Q
449 S 0.134 5 -0.174, 0.286 6,4 146/150 S,T,V,I,N,E,Q,L,G,A,F
450 F -1.215 9 -1.349,-1.146 9,9 s 146/150 F,V,I
451 E 0.536 3 0.152, 0.823 5,2 146/150 E,Q,G,D,A,K,H,S,T,V,R
452 W -1.249 9 -1.447,-1.195 9,9 s 146/150 W
453 S -1.192 9 -1.296,-1.146 9,9 s 146/150 F,A,S,V
454 N -0.796 8 -0.992,-0.706 8,7 146/150 E,N,H,T,S,G,D
455 D 0.909 2 0.436, 1.084 4,1 146/150 E,N,G,K,D,H,R,S
456 S -0.953 8 -1.095,-0.883 9,8 146/150 A,S,T,I
457 S 0.599 3 0.152, 0.823 5,2 146/150 P,S,T,I,E,L,G,K,D,A
458 V -1.057 8 -1.195,-0.992 9,8 146/150 A,L,T,V,I
459 I -0.174 6 -0.430, 0.032 6,5 146/150 S,V,T,A,F,K,D,N,I,E
460 F -0.416 6 -0.706,-0.266 7,6 146/150 M,I,V,L,F
461 T -1.269 9 -1.408,-1.245 9,9 s 146/150 T,S,A,I
462 N -0.110 5 -0.430, 0.032 6,5 146/150 L,F,N,T,V,S,M,Y,P,H
463 W -1.249 9 -1.447,-1.195 9,9 s 146/150 W
464 H 0.071 5 -0.266, 0.286 6,4 146/150 Y,H,S,N,E,Q,D,G
465 T 1.326 1 0.823, 1.433 2,1 146/150 E,N,I,A,D,K,L,Q,P,W,T,R,S
466 L 0.390 4 0.032, 0.612 5,3 146/150 Y,H,R,E,N,Q,L,D,F,A,K
467 E -0.284 6 -0.575,-0.075 7,5 146/150 Q,D,H,E
468 P -1.282 9 -1.408,-1.245 9,9 s 146/150 P,R
469 H 1.345 1 0.823, 1.433 2,1 146/150 K,A,F,D,L,Q,E,N,I,T,R,V,S,H,P
470 I 0.506 3 0.152, 0.823 5,2 146/150 V,R,T,H,P,A,L,Q,N,I
471 F 0.575 3 0.152, 0.823 5,2 144/150 N,F,D,Q,L,C,H,Y,P,S,R
472 P 0.888 2 0.436, 1.084 4,1 144/150 P,Y,H,M,S,R,T,N,L,Q,D,F,A
473 N -0.033 5 -0.351, 0.152 6,5 146/150 S,R,T,H,A,G,D,K,Q,N,E
474 R 0.089 5 -0.266, 0.286 6,4 146/150 T,R,S,P,H,Q,A,G,D,K,E,I,N
475 S -0.002 5 -0.266, 0.152 6,5 144/150 L,D,A,G,K,E,N,T,R,S,M,P
476 Q 0.993 2 0.436, 1.433 4,1 145/150 S,R,T,P,H,Q,A,D,K,I,E
477 L -0.337 6 -0.575,-0.174 7,6 146/150 V,S,M,H,F,D,Q,L,N,I
478 C -1.326 9 -1.447,-1.296 9,9 s 145/150 X,C
479 V -0.763 7 -0.939,-0.643 8,7 145/150 G,A,T,V,X,I
480 S -0.650 7 -0.827,-0.505 8,7 145/150 S,T,Y,H,L,F,K,A,C,X,N
481 A -0.392 6 -0.643,-0.266 7,6 145/150 A,L,I,X,V,T,S,M,Y
482 E -0.133 5 -0.430, 0.032 6,5 145/150 S,V,W,T,H,K,F,D,L,Q,N,X,E
483 Q 1.140 1 0.612, 1.433 3,1 146/150 T,W,V,R,S,P,H,Q,K,A,G,E,I,X,N
484 S 1.001 2 0.612, 1.433 3,1 146/150 L,Q,A,K,I,N,E,S,T,V,P,H
485 E 0.667 3 0.286, 0.823 4,2 147/150 H,M,S,V,T,N,E,L,Q,G,K,A,D
486 G -1.168 9 -1.349,-1.095 9,9 s 147/150 H,S,G
487 H 0.441 4 0.032, 0.612 5,3 147/150 Q,L,D,A,K,G,N,S,T,W,R,Y,H
488 W -1.250 9 -1.447,-1.195 9,9 s 147/150 W
489 K 0.187 4 -0.174, 0.436 6,4 147/150 E,I,N,L,Q,F,K,V,R,S
490 V -0.474 7 -0.706,-0.351 7,6 147/150 I,C,V,L,D,F
491 K 0.542 3 0.152, 0.823 5,2 147/150 R,V,T,S,L,Q,K,A,G,E
492 N 0.866 2 0.436, 1.084 4,1 147/150 D,A,K,G,Q,E,N,T,R,S,H,P
493 C -1.327 9 -1.447,-1.296 9,9 s 147/150 C
494 E 0.211 4 -0.174, 0.436 6,4 147/150 Y,S,T,N,E,Q,D,K,G,A
495 E -0.359 6 -0.643,-0.174 7,6 147/150 T,S,D,A,G,K,Q,L,E,N,I
496 R 0.764 3 0.286, 1.084 4,1 147/150 M,S,R,V,T,N,E,K,G,A,Q
497 L 0.189 4 -0.174, 0.436 6,4 147/150 M,H,Y,R,S,N,I,F,L
498 F 0.444 4 0.032, 0.612 5,3 147/150 F,K,A,L,N,S,R,W,V,Y,P
499 Y -0.616 7 -0.827,-0.430 8,6 147/150 A,F,S,T,Y
500 I -0.034 5 -0.351, 0.152 6,5 147/150 T,V,A,L,M,I
501 C -1.327 9 -1.447,-1.296 9,9 s 147/150 C
502 K -0.299 6 -0.575,-0.174 7,6 147/150 R,K,S,Q,E,M
503 K -0.020 5 -0.351, 0.152 6,5 147/150 R,T,G,A,K,N,I
504 A 1.177 1 0.612, 1.433 3,1 147/150 E,L,Q,K,A,P,V,R,T,S
505 G -1.053 8 -1.245,-0.939 9,8 147/150 N,H,G,A,S
506 H 1.996 1 1.084, 1.966 1,1 146/150 I,L,A,G,Y,H,R,V,W,E,N,Q,K,D,P,T
507 V 0.377 4 0.032, 0.612 5,3 145/150 N,I,K,F,A,L,Q,S,V,T
508 L 1.097 1 0.612, 1.433 3,1 147/150 A,L,Q,N,I,E,S,T,R,V,H,P
509 S 0.858 2 0.436, 1.084 4,1 145/150 P,H,R,T,S,E,I,Q,L,K,A,D,G
510 D 0.836 2 0.286, 1.084 4,1 121/150 E,N,I,A,K,G,D,L,M,H,T,R,S
511 A 1.668 1 1.084, 1.966 1,1 146/150 R,V,T,W,S,M,P,L,Q,K,A,D,E,I,N
512 E 0.016 5 -0.266, 0.152 6,5 147/150 K,D,G,L,Q,E,V,S,Y
513 S -0.365 6 -0.643,-0.174 7,6 147/150 E,L,Q,A,D,K,H,S,T,R,V
514 G 0.891 2 0.436, 1.084 4,1 147/150 K,G,D,A,L,Q,E,N,I,R,T,S,M,H,Y
515 C -1.327 9 -1.447,-1.296 9,9 s 147/150 C
516 Q 1.279 1 0.823, 1.433 2,1 149/150 S,R,H,P,F,D,G,A,K,L,Q,N,E
517 E 0.471 3 0.032, 0.612 5,3 149/150 T,V,Q,A,K,G,D,E
518 G -0.118 5 -0.430, 0.152 6,5 149/150 E,N,P,G,D,S
519 W -0.932 8 -1.195,-0.767 9,7 149/150 W,F,A
520 E -0.350 6 -0.643,-0.174 7,6 149/150 K,D,Q,I,E,W,T,R,M
521 R -1.053 8 -1.195,-0.992 9,8 149/150 K,R,W,M
522 H -1.032 8 -1.195,-0.939 9,8 149/150 Y,H,R,D,F,K
523 G -0.450 6 -0.706,-0.266 7,6 149/150 E,K,A,G,D,S,R
524 G 1.128 1 0.612, 1.433 3,1 149/150 Q,L,D,G,A,K,N,E,S,R,T,Y,P,H
525 F 0.179 4 -0.174, 0.436 6,4 149/150 N,F,A,H,Y,S,W,T
526 C -1.147 9 -1.296,-1.044 9,8 s 148/150 C,Y
527 Y -1.254 9 -1.408,-1.195 9,9 s 148/150 Y,F
528 K -0.012 5 -0.351, 0.152 6,5 148/150 N,G,K,A,Q,L,M,T,W,R
529 I -0.499 7 -0.706,-0.351 7,6 148/150 V,L,I
530 D -0.430 6 -0.643,-0.266 7,6 148/150 D,A,F,G,L,N,E,S,R,T,H,Y
531 T 1.195 1 0.612, 1.433 3,1 149/150 L,Q,K,A,D,G,E,I,N,V,R,T,S,M,P
532 V 0.459 4 0.152, 0.612 5,3 149/150 E,I,N,Q,L,K,G,D,M,Y,H,R,T,V,S
533 L -0.187 6 -0.505, 0.032 7,5 149/150 L,Q,K,D,A,N,E,S,R,P,H
534 R -1.012 8 -1.195,-0.939 9,8 149/150 Y,H,R,V,L,Q,A
535 S -0.158 6 -0.430, 0.032 6,5 150/150 S,T,P,M,G,A,L,N,I
536 F 0.005 5 -0.351, 0.286 6,4 150/150 Y,H,N,E,F,C
537 D 0.477 3 0.032, 0.823 5,2 150/150 Y,E,Q,S,G,K,D
538 Q 0.122 5 -0.174, 0.286 6,4 150/150 M,H,T,R,S,E,N,Q,D,K,A
539 A -0.653 7 -0.883,-0.505 8,7 150/150 Q,A,K,E,I,N,V,R,S
540 S 0.024 5 -0.266, 0.286 6,4 121/150 I,Q,L,A,M,S,R,V,T
541 S 0.300 4 -0.075, 0.436 5,4 121/150 G,A,K,Q,L,N,I,S,R,M
542 G -0.605 7 -0.883,-0.430 8,6 119/150 S,K,A,D,G,E
543 Y -0.909 8 -1.146,-0.767 9,7 119/150 F,Y,P
544 Y -0.694 7 -0.939,-0.505 8,7 121/150 F,L,S,H,Y
545 C -1.328 9 -1.447,-1.296 9,9 s 149/150 C
546 P -0.039 5 -0.351, 0.152 6,5 149/150 R,T,S,M,P,H,Q,D,K,G,A,N
547 P -0.504 7 -0.767,-0.351 7,6 113/150 S,G,A,P
548 A 0.419 4 0.032, 0.612 5,3 118/150 H,P,T,S,E,A,G,Q
549 L -1.314 9 -1.447,-1.245 9,9 s 121/150 L
550 V -0.151 5 -0.430, 0.032 6,5 149/150 I,L,A,V,T
551 T -1.100 9 -1.245,-1.044 9,8 s 149/150 I,T,Q,S,K
552 I -0.562 7 -0.767,-0.430 7,6 149/150 M,I,V,L
553 T 0.114 5 -0.174, 0.286 6,4 150/150 Q,L,K,G,A,E,N,R,V,T,S,M
554 N -0.777 8 -0.939,-0.643 8,7 150/150 N,D,S
555 R -1.218 9 -1.349,-1.146 9,9 s 150/150 V,R,G,K
556 F -1.264 9 -1.408,-1.195 9,9 s 150/150 F,Y
557 E -1.369 9 -1.447,-1.349 9,9 s 150/150 E
558 Q -1.375 9 -1.447,-1.349 9,9 s 150/150 Q
559 A -0.950 8 -1.095,-0.883 9,8 150/150 T,V,S,G,A,E
560 F -1.252 9 -1.408,-1.195 9,9 s 150/150 Y,F
561 I -0.612 7 -0.827,-0.505 8,7 150/150 I,M,L,V
562 T -0.859 8 -1.044,-0.767 8,7 150/150 T,S,K,A,E,N
563 S -0.866 8 -1.044,-0.767 8,7 150/150 R,T,S,D,A,N
564 L -0.756 7 -0.992,-0.643 8,7 150/150 L,F,M,I
565 I -0.935 8 -1.095,-0.827 9,8 150/150 V,L,M,I
566 S 0.234 4 -0.075, 0.436 5,4 150/150 K,A,G,F,Q,C,N,E,S,R,T,H,Y
567 S 0.011 5 -0.266, 0.152 6,5 150/150 Q,A,K,G,N,E,S,R,T,H
568 V 1.219 1 0.612, 1.433 3,1 150/150 Y,H,M,S,R,W,V,I,N,Q,L,F,A,K
569 V 0.095 5 -0.174, 0.286 6,4 148/150 S,R,V,T,A,D,G,I,N
570 K 1.209 1 0.612, 1.433 3,1 147/150 M,P,T,R,S,E,I,N,Q,L,G,K,A
571 M 0.465 3 0.152, 0.612 5,3 146/150 Y,M,S,V,R,T,N,I,E,G,F,A,D,K
572 K 0.383 4 0.032, 0.612 5,3 150/150 E,N,C,K,F,A,G,D,L,Q,M,P,S
573 D 1.017 2 0.612, 1.433 3,1 150/150 I,N,E,D,A,G,K,Y,P,H,S,R,T
574 S 0.746 3 0.286, 1.084 4,1 150/150 E,I,L,Q,K,A,G,M,Y,P,H,T,V,R,S
575 Y 0.359 4 -0.075, 0.612 5,3 150/150 Y,N,H,S,F,D,R
576 F -1.000 8 -1.195,-0.883 9,8 150/150 I,Y,V,F
577 W -1.252 9 -1.447,-1.195 9,9 s 150/150 W
578 I -1.043 8 -1.195,-0.939 9,8 150/150 T,I
579 A -0.652 7 -0.883,-0.505 8,7 150/150 R,D,A,G,S
580 L -1.022 8 -1.195,-0.939 9,8 149/150 L,F,V,M
581 Q -0.600 7 -0.827,-0.430 8,6 149/150 K,Q,N,R,T,V,S,M,H
582 D -1.274 9 -1.408,-1.245 9,9 s 149/150 R,S,D
583 Q 1.015 2 0.612, 1.433 3,1 149/150 I,E,K,G,D,A,L,Q,H,M,S,T,R,V
584 N -0.354 6 -0.575,-0.174 7,6 149/150 A,D,G,K,N,E,S,V,R
585 D 1.742 1 1.084, 1.966 1,1 149/150 H,Y,S,R,V,N,E,A,D,K,G,Q
586 T -0.062 5 -0.351, 0.152 6,5 149/150 C,G,F,K,D,Q,N,T,R,S,M,H
587 G -1.009 8 -1.195,-0.883 9,8 149/150 E,G,Q,W,R
588 E -0.367 6 -0.643,-0.174 7,6 149/150 I,E,Q,K,A,G,D,M,S,T,R,V
589 Y -1.255 9 -1.408,-1.195 9,9 s 149/150 F,Y
590 T 0.187 4 -0.174, 0.436 6,4 149/150 Y,M,S,V,T,R,N,I,F,A,L,Q
591 W -1.102 9 -1.349,-0.992 9,8 s 149/150 W,G
592 K 0.376 4 0.032, 0.612 5,3 148/150 S,R,T,V,I,X,G,A,K,D,F,Q,L
593 P 1.324 1 0.823, 1.433 2,1 148/150 M,P,H,R,V,T,S,E,N,L,G,D,A
594 V 1.645 1 1.084, 1.966 1,1 148/150 R,T,V,S,M,P,H,L,Q,K,A,G,E,N
595 G 0.420 4 0.032, 0.612 5,3 147/150 E,N,G,A,D,H,T,V,R,S
596 Q 0.399 4 0.032, 0.612 5,3 147/150 P,W,R,S,E,N,G,K,A,D,L,Q
597 K 1.303 1 0.823, 1.433 2,1 147/150 N,I,E,G,K,F,Q,H,P,M,S,W,V,T,R
598 P 1.118 1 0.612, 1.433 3,1 145/150 S,R,H,Y,A,G,L,C,T,P,M,D,K,Q,N,E
599 E 1.516 1 0.823, 1.966 2,1 149/150 H,R,V,I,L,F,A,G,C,P,T,N,E,Q,D,K
600 P 0.195 4 -0.174, 0.436 6,4 149/150 V,T,R,S,M,H,P,A,F,L,Q,E,N
601 V -0.553 7 -0.767,-0.430 7,6 149/150 K,A,L,V,N,M,E
602 Q 0.249 4 -0.075, 0.436 5,4 149/150 I,Q,L,A,K,G,M,H,T,V,R,S
603 Y -0.272 6 -0.575,-0.075 7,5 150/150 F,Y
604 T -1.050 8 -1.195,-0.992 9,8 150/150 T,V,S,A
605 H -1.034 8 -1.195,-0.939 9,8 150/150 H,N,Y
606 W -1.252 9 -1.447,-1.195 9,9 s 150/150 W
607 N -1.074 8 -1.195,-0.992 9,8 150/150 G,K,S,Q,R,N,Y
608 T 0.312 4 -0.075, 0.612 5,3 149/150 S,R,V,T,Y,K,F,A,Q,L,X
609 H 0.592 3 0.152, 0.823 5,2 149/150 L,F,G,D,X,N,R,M,Y,H
610 Q -1.116 9 -1.245,-1.044 9,8 s 149/150 Q,E,X
611 P -1.351 9 -1.447,-1.296 9,9 s 149/150 P,X
612 R -0.253 6 -0.505,-0.075 7,5 149/150 R,V,S,L,Q,A,D,G,E,X
613 Y 0.774 2 0.286, 1.084 4,1 149/150 G,A,D,F,Q,N,X,I,S,R,T,H,Y
614 S 0.750 3 0.286, 1.084 4,1 149/150 S,R,T,V,H,P,D,A,G,L,Q,N,X
615 G -0.744 7 -0.992,-0.575 8,7 149/150 G,K,S,X,Y,E
616 G -1.014 8 -1.195,-0.883 9,8 150/150 G,A,Q,S,R
617 C -1.329 9 -1.447,-1.296 9,9 s 150/150 C
618 V -1.121 9 -1.245,-1.044 9,8 s 150/150 A,V
619 A -0.357 6 -0.575,-0.174 7,6 150/150 I,A,L,V
620 M -0.238 6 -0.505,-0.075 7,5 150/150 M,I,V,L
621 R -0.192 6 -0.430,-0.075 6,5 150/150 Q,K,G,A,S,T,V,R,P,H
622 G -0.241 6 -0.505,-0.075 7,5 150/150 S,R,T,Y,H,Q,G,K,A,N
623 R 0.319 4 -0.075, 0.612 5,3 149/150 R,S,M,K,G,Q,E,N
624 H 1.518 1 0.823, 1.966 2,1 150/150 Q,D,G,K,A,N,E,S,R,T,V,P,Y,H
625 P -0.293 6 -0.575,-0.174 7,6 149/150 S,W,P,Y,H,Q,A,F,C
626 L 0.697 3 0.286, 1.084 4,1 148/150 I,A,G,F,L,P,M,S,V,T
627 G -1.262 9 -1.408,-1.195 9,9 s 149/150 G,N
628 R 0.334 4 -0.075, 0.612 5,3 149/150 C,K,F,A,Q,L,M,H,P,Y,R,V,S
629 W -1.251 9 -1.447,-1.195 9,9 s 149/150 W
630 E -1.199 9 -1.349,-1.146 9,9 s 149/150 D,V,E
631 V -1.208 9 -1.349,-1.146 9,9 s 149/150 I,T,V,A
632 K -0.994 8 -1.146,-0.883 9,8 150/150 H,K,R
633 H -0.724 7 -0.939,-0.575 8,7 150/150 H,N,I,D,S
634 C -1.328 9 -1.447,-1.296 9,9 s 149/150 C,X
635 R 1.340 1 0.823, 1.433 2,1 150/150 N,I,E,G,A,K,D,Q,H,S,V,T,R
636 H 0.533 3 0.152, 0.823 5,2 150/150 I,N,Q,L,A,K,D,M,Y,H,V,T,R,S
637 F -0.463 6 -0.706,-0.266 7,6 150/150 Q,F,T,Y,P,H
638 K -0.553 7 -0.767,-0.430 7,6 150/150 E,Q,K,M,H,T,W,R
639 A -1.384 9 -1.447,-1.349 9,9 s 150/150 A
640 M -0.547 7 -0.767,-0.430 7,6 150/150 I,G,F,A,K,L,M,Y,R,S
641 S -1.198 9 -1.296,-1.146 9,9 s 150/150 A,S,P,Y
642 L -0.654 7 -0.883,-0.505 8,7 150/150 I,M,L,V
643 C -1.329 9 -1.447,-1.296 9,9 s 150/150 C
644 K -0.883 8 -1.044,-0.767 8,7 150/150 E,K,R
645 Q -0.314 6 -0.575,-0.174 7,6 150/150 K,Q,L,E,N,I,T,R,M
646 P 0.361 4 0.032, 0.612 5,3 150/150 E,N,I,K,D,M,P,Y,T,R,S
647 V 0.101 5 -0.174, 0.286 6,4 147/150 T,V,S,L,A,M,I
648 E 0.891 2 0.436, 1.084 4,1 150/150 G,F,D,K,N,E,S,T,R,H,Y
649 N 0.837 2 0.436, 1.084 4,1 150/150 M,P,V,T,S,E,N,I,A,K,D,G,F,Q,L
650 Q 3.068 1 1.966, 3.357 1,1 150/150 T,P,Q,K,D,N,S,W,R,V,Y,H,L,F,G,A,I
651 E 1.690 1 1.084, 1.966 1,1 150/150 D,K,Q,N,E,T,P,M,F,A,G,I,S,R,V,H
652 K 0.405 4 0.032, 0.612 5,3 150/150 P,R,T,V,S,E,Q,G,K,D
653 A 0.646 3 0.286, 0.823 4,2 150/150 S,T,V,H,P,M,K,F,A,L,Q,N,I,E
654 E 0.752 3 0.286, 1.084 4,1 150/150 D,G,K,A,L,Q,E,I,T,V,H,P,Y
655 Y 1.550 1 0.823, 1.966 2,1 122/150 M,P,Y,H,W,T,R,S,E,L,Q,F
656 E 0.693 3 0.286, 0.823 4,2 150/150 P,H,R,T,V,S,E,I,N,Q,D,A,K
657 E 0.891 2 0.436, 1.084 4,1 150/150 I,L,A,G,F,Y,H,V,W,R,S,E,N,D,K,P,T
658 R 0.538 3 0.152, 0.823 5,2 149/150 R,V,S,M,H,P,D,A,K,G,L,Q,E,N,I
659 W 0.446 4 0.032, 0.612 5,3 148/150 A,G,D,K,L,E,N,I,R,W,T,S,H
660 P 0.406 4 0.032, 0.612 5,3 150/150 V,S,M,H,Y,P,G,K,A,L,Q,E,I
661 F 1.632 1 1.084, 1.966 1,1 150/150 Q,L,D,F,K,N,E,S,R,T,V,Y,H
662 H -0.110 5 -0.351, 0.032 6,5 150/150 Q,G,F,A,K,D,N,E,S,T,R,Y,H
663 P 0.348 4 -0.075, 0.612 5,3 150/150 N,E,K,A,Q,L,H,P,S,V,T
664 C -1.245 9 -1.408,-1.195 9,9 s 150/150 V,C
665 Y 0.133 5 -0.174, 0.436 6,4 150/150 C,F,D,K,M,H,Y,P,V,S
666 L 0.544 3 0.152, 0.823 5,2 150/150 E,A,D,F,Q,L,M,H,Y,P,T,S
667 D -0.631 7 -0.883,-0.505 8,7 150/150 N,E,L,D,G,H,S,T
668 W -1.252 9 -1.447,-1.195 9,9 s 150/150 W
669 E -0.197 6 -0.505, 0.032 7,5 150/150 V,T,H,Y,K,A,D,Q,E
670 S -1.242 9 -1.349,-1.195 9,9 s 150/150 N,S,T
671 E 2.424 1 1.433, 3.357 1,1 150/150 N,E,Q,L,A,F,G,D,K,H,S,V,T,R
672 P 0.519 3 0.152, 0.823 5,2 150/150 T,V,S,Y,P,H,K,G,A,E
673 G 0.193 4 -0.174, 0.436 6,4 150/150 A,K,G,D,E,N,R,T,S,Y,H
674 L -0.573 7 -0.827,-0.430 8,6 150/150 L,S,G,V,I,N,M
675 A 0.650 3 0.152, 0.823 5,2 136/150 T,R,S,M,H,P,Y,K,D,G,F,A,L,E,I
676 S 0.052 5 -0.266, 0.286 6,4 150/150 N,A,F,D,L,H,Y,S
677 C -1.329 9 -1.447,-1.296 9,9 s 150/150 C
678 F -0.912 8 -1.095,-0.767 9,7 150/150 Y,F
679 K -1.366 9 -1.447,-1.349 9,9 s 150/150 K
680 V -0.908 8 -1.095,-0.827 9,8 150/150 V,A,F,L,I
681 F -1.178 9 -1.349,-1.095 9,9 s 150/150 Y,F
682 H -1.185 9 -1.296,-1.146 9,9 s 150/150 S,F,P,H,N
683 S 0.201 4 -0.075, 0.436 5,4 150/150 R,V,T,S,Y,H,D,A,K,I,N
684 E -1.259 9 -1.408,-1.195 9,9 s 150/150 G,L,E
685 K -1.255 9 -1.408,-1.195 9,9 s 150/150 K,L,R
686 V -0.570 7 -0.767,-0.430 7,6 150/150 L,K,V,I,M
687 L -0.817 8 -1.044,-0.706 8,7 150/150 V,S,Q,L,I
688 M -0.213 6 -0.505,-0.075 7,5 150/150 V,R,T,S,M,K,D,G,L
689 K -0.728 7 -0.939,-0.575 8,7 150/150 T,R,H,Q,L,G,K,I
690 R -1.331 9 -1.447,-1.296 9,9 s 150/150 K,R
691 T -0.787 8 -0.939,-0.706 8,7 149/150 S,A,T,R,N
692 W -1.252 9 -1.447,-1.195 9,9 s 149/150 W,X
693 R 0.289 4 -0.075, 0.436 5,4 150/150 S,V,T,R,P,H,M,L,Q,G,A,D,N,E
694 E -1.025 8 -1.195,-0.939 9,8 150/150 D,Q,E
695 A -1.352 9 -1.447,-1.296 9,9 s 150/150 A,S
696 E -1.148 9 -1.296,-1.095 9,9 s 150/150 D,Q,E
697 A -0.081 5 -0.351, 0.152 6,5 150/150 G,A,K,F,D,Q,N,E,S,T,R,Y
698 F -0.991 8 -1.195,-0.883 9,8 150/150 L,A,F
699 C -1.329 9 -1.447,-1.296 9,9 s 150/150 C
700 E -0.933 8 -1.095,-0.827 9,8 150/150 W,R,Q,E
701 E -0.687 7 -0.883,-0.575 8,7 150/150 S,T,E,Q,D,A,G,K
702 F -1.017 8 -1.195,-0.883 9,8 150/150 F,L
703 G -1.341 9 -1.447,-1.296 9,9 s 150/150 G
704 A -1.061 8 -1.195,-0.992 9,8 150/150 A,G,T
705 H -0.939 8 -1.095,-0.827 9,8 150/150 K,D,Q,R,H,N
706 L -1.344 9 -1.447,-1.296 9,9 s 150/150 L
707 A -0.869 8 -1.044,-0.767 8,7 150/150 P,L,S,A,V,T
708 S -1.390 9 -1.447,-1.408 9,9 s 150/150 S
709 F -1.178 9 -1.349,-1.095 9,9 s 150/150 F,L
710 A 0.043 5 -0.266, 0.286 6,4 150/150 Y,H,T,R,S,I,N,Q,L,A,K,G
711 H -0.864 8 -1.044,-0.767 8,7 150/150 H,N,Y,D,F,S,Q
712 I 0.447 4 0.032, 0.612 5,3 150/150 A,L,E,N,I,T,V,S,M,H,Y
713 E -0.049 5 -0.351, 0.152 6,5 150/150 T,S,Y,L,A,K,D,F,E,N
714 E -1.201 9 -1.349,-1.146 9,9 s 150/150 E,D
715 E -0.808 8 -0.992,-0.706 8,7 150/150 M,E,I,V,L,Q
716 N 0.918 2 0.436, 1.084 4,1 150/150 H,M,S,V,R,T,I,N,E,L,Q,A,D,K
717 F -0.307 6 -0.575,-0.075 7,5 150/150 Y,S,V,T,E,K,F,A
718 V -0.952 8 -1.146,-0.827 9,8 150/150 V,F,L
719 N -0.912 8 -1.095,-0.827 9,8 150/150 K,A,D,L,N,R,T,S,H
720 E 1.097 1 0.612, 1.433 3,1 150/150 Y,H,V,R,T,S,E,N,L,Q,D,K,G
721 L 0.293 4 -0.075, 0.612 5,3 150/150 H,M,S,T,V,I,F,L
722 L -0.946 8 -1.146,-0.827 9,8 150/150 I,V,L,S
723 H 0.378 4 0.032, 0.612 5,3 150/150 N,L,Q,G,K,Y,H,M,S,R,V,T
724 S 0.035 5 -0.266, 0.152 6,5 150/150 S,W,R,T,V,P,H,M,L,A,D,K,N,E
725 K -0.660 7 -0.883,-0.505 8,7 150/150 I,M,L,Q,K,T,R
726 F -1.069 8 -1.245,-0.992 9,8 150/150 V,L,F,I
727 N -0.539 7 -0.767,-0.430 7,6 150/150 E,N,Q,D,A,G,H,T,S
728 W 0.927 2 0.436, 1.084 4,1 121/150 T,R,W,S,Q,G,E,X,I
729 T -0.300 6 -0.575,-0.174 7,6 122/150 E,N,A,D,M,P,T,V,S
730 E -0.455 6 -0.706,-0.266 7,6 150/150 Q,D,G,A,N,E
731 E -0.090 5 -0.351, 0.152 6,5 150/150 E,N,G,D,A,Q,V,R
732 R -1.165 9 -1.296,-1.095 9,9 s 150/150 P,H,R
733 Q -0.752 7 -0.992,-0.575 8,7 150/150 Y,F,Q,S,R,W
734 F -0.961 8 -1.146,-0.827 9,8 150/150 F,L,V,I,M
735 W -1.252 9 -1.447,-1.195 9,9 s 150/150 W
736 I -0.772 7 -0.939,-0.643 8,7 150/150 L,T,V,I,M
737 G -1.341 9 -1.447,-1.296 9,9 s 150/150 G
738 F -0.414 6 -0.706,-0.266 7,6 150/150 M,L,F
739 N -1.088 9 -1.245,-0.992 9,8 s 150/150 S,T,Y,H,N
740 K -0.950 8 -1.146,-0.827 9,8 150/150 K,R,N
741 R -1.220 9 -1.349,-1.146 9,9 s 150/150 K,S,R
742 N -0.758 7 -0.939,-0.643 8,7 150/150 D,S,N
743 P -0.609 7 -0.827,-0.430 8,6 150/150 P,T,V,S,E,Q,L,F,A
744 L 0.825 2 0.286, 1.084 4,1 149/150 M,S,R,V,W,N,E,K,G,F,D,L,Q
745 N -0.363 6 -0.575,-0.266 7,6 150/150 S,R,T,Y,H,Q,L,A,G,D,N
746 A 0.635 3 0.286, 0.823 4,2 150/150 R,S,M,P,L,Q,A,K,G,F,D,E
747 G -0.735 7 -0.992,-0.575 8,7 150/150 R,G,D,S,Q,E,N
748 S -0.423 6 -0.643,-0.266 7,6 150/150 T,V,S,A,G,M
749 W -1.252 9 -1.447,-1.195 9,9 s 150/150 W
750 E -0.174 6 -0.430, 0.032 6,5 150/150 E,Q,K,G,D,A,H,S,V,R
751 W -1.252 9 -1.447,-1.195 9,9 s 150/150 W
752 S -1.365 9 -1.447,-1.349 9,9 s 150/150 S,A
753 D -1.333 9 -1.447,-1.296 9,9 s 150/150 N,D
754 R 0.481 3 0.032, 0.823 5,2 150/150 S,R,Y,H,Q,A,K,D,G,N
755 T -0.813 8 -0.992,-0.706 8,7 150/150 T,R,L,Q,S,K,N
756 P -0.959 8 -1.146,-0.827 9,8 150/150 P,G,S,L
757 V -1.158 9 -1.296,-1.095 9,9 s 150/150 A,F,V,I,E
758 V -0.393 6 -0.643,-0.266 7,6 150/150 M,S,V,T,I,E,L,A,G
759 S -0.482 7 -0.706,-0.351 7,6 150/150 V,T,S,M,Y,A,K,L
760 S -0.532 7 -0.767,-0.430 7,6 143/150 M,P,T,V,S,N,I,F,A,D,L
761 F -0.457 6 -0.706,-0.266 7,6 150/150 Y,I,V,T,F,L
762 L -0.437 6 -0.706,-0.266 7,6 149/150 I,L,F,D,M,V,W,S
763 D 0.097 5 -0.266, 0.286 6,4 150/150 E,N,A,G,K,D,Q,L,H,P,R,S
764 N -0.179 6 -0.430, 0.032 6,5 150/150 Y,H,R,S,E,N,L,A,D,K,F
765 T 0.570 3 0.152, 0.823 5,2 150/150 M,T,R,S,E,N,I,D,K,A,L,Q
766 Y -0.292 6 -0.575,-0.075 7,5 150/150 S,H,Y,A,D,F,L,N
767 F 1.334 1 0.823, 1.433 2,1 147/150 F,K,D,A,L,Q,N,I,E,S,R,T,V,H
768 G -0.128 5 -0.430, 0.032 6,5 148/150 G,D,Q,S,R,E
769 E -0.819 8 -0.992,-0.706 8,7 149/150 L,G,D,A,V,N,E
770 D -0.368 6 -0.643,-0.174 7,6 150/150 Y,S,T,I,N,E,K,A,D,G
771 A 0.635 3 0.286, 0.823 4,2 150/150 G,D,K,A,N,I,E,S,T,V,R,P
772 R -0.710 7 -0.939,-0.575 8,7 150/150 Y,H,Q,K,G,R,V
773 N -0.290 6 -0.505,-0.174 7,6 150/150 S,M,H,K,G,D,E,I,N
774 C -1.329 9 -1.447,-1.296 9,9 s 150/150 C
775 A -1.017 8 -1.146,-0.939 9,8 150/150 A,G,T,V
776 V -0.395 6 -0.643,-0.266 7,6 150/150 I,M,A,S,L,T,V
777 Y -0.282 6 -0.575,-0.075 7,5 150/150 F,L,V,Y
778 K -0.575 7 -0.767,-0.430 7,6 150/150 R,T,S,E,L,Q,K,D,G
779 A -0.261 6 -0.505,-0.075 7,5 149/150 L,F,A,I,S,T,V,M
780 N -0.015 5 -0.266, 0.152 6,5 150/150 P,M,S,V,T,I,N,E,L,Q,D,F,K
781 K 0.144 5 -0.174, 0.286 6,4 150/150 Q,L,D,G,K,N,S,R,Y,H
782 T 0.196 4 -0.075, 0.436 5,4 150/150 I,N,L,Q,A,F,K,Y,H,M,S,T,V
783 L 0.619 3 0.152, 0.823 5,2 150/150 I,M,F,A,L,V,W
784 L 0.517 3 0.152, 0.823 5,2 150/150 M,H,T,R,V,S,N,L,K,A,D,F
785 P -1.065 8 -1.245,-0.992 9,8 150/150 P,A,L,S
786 L 0.349 4 0.032, 0.612 5,3 150/150 A,K,F,L,Q,H,M,S,V,T,R
787 H 0.693 3 0.286, 0.823 4,2 150/150 R,S,M,Y,P,H,Q,L,D,A,N
788 C -1.329 9 -1.447,-1.296 9,9 s 150/150 C
789 G 0.153 5 -0.174, 0.286 6,4 150/150 N,E,D,G,A,K,H,S
790 S 0.201 4 -0.075, 0.436 5,4 150/150 F,K,A,G,E,I,T,V,S
791 K -0.296 6 -0.575,-0.174 7,6 150/150 Q,K,A,R,N,E
792 R -0.500 7 -0.706,-0.351 7,6 150/150 L,F,C,R,Y,H
793 E -1.261 9 -1.408,-1.195 9,9 s 150/150 E,G,D
794 W -1.252 9 -1.447,-1.195 9,9 s 150/150 W
795 I -1.029 8 -1.195,-0.939 9,8 150/150 V,I
796 C -1.329 9 -1.447,-1.296 9,9 s 150/150 C
797 K -1.199 9 -1.349,-1.146 9,9 s 150/150 E,K,Q,R
798 I -0.597 7 -0.827,-0.505 8,7 150/150 V,L,M,I
799 P -0.421 6 -0.706,-0.266 7,6 150/150 H,P,Y,T,R,S,A,Q
800 R -0.801 8 -0.992,-0.706 8,7 150/150 K,R
801 D -0.992 8 -1.195,-0.883 9,8 149/150 D,G
802 V 0.305 4 -0.075, 0.436 5,4 149/150 I,E,L,Q,A,F,K,D,Y,H,M,S,R,T,V
803 K 0.951 2 0.436, 1.084 4,1 149/150 S,T,R,M,Q,K,D,A,I,E
804 P -0.457 6 -0.706,-0.266 7,6 149/150 L,S,T,V,P
805 K 1.049 2 0.612, 1.433 3,1 149/150 S,R,V,T,M,L,Q,K,I,N,E
806 I 0.333 4 0.032, 0.612 5,3 149/150 M,S,R,V,T,N,I,E,D,K,F
807 P -1.286 9 -1.408,-1.245 9,9 s 149/150 S,P
808 F 1.793 1 1.084, 1.966 1,1 149/150 P,Y,S,T,R,V,N,I,E,K,G,F,D,L,Q
809 W -0.609 7 -0.939,-0.430 8,6 149/150 D,A,G,W,V
810 Y -1.003 8 -1.195,-0.883 9,8 149/150 S,F,Y,H
811 Q 0.459 4 0.152, 0.612 5,3 149/150 L,Q,K,F,I,N,E,S,T,V,R,Y,P,H,M
812 Y 0.458 4 0.032, 0.612 5,3 148/150 E,N,G,K,D,A,L,Q,H,Y,P,S
813 D -0.566 7 -0.767,-0.430 7,6 149/150 E,P,H,R,Q,G,D
814 V 0.488 3 0.152, 0.823 5,2 149/150 P,R,V,E,N,I,C,A,G,L,Q
815 P -0.330 6 -0.575,-0.174 7,6 150/150 S,T,V,P,A,D,L,E
816 W -0.309 6 -0.643,-0.075 7,5 150/150 L,S,F,W,T,P
817 L -0.090 5 -0.351, 0.152 6,5 150/150 S,L,F,V,T,I
818 F -0.479 7 -0.767,-0.266 7,6 150/150 F,R,V,N,Y,I
819 Y -0.126 5 -0.430, 0.032 6,5 150/150 Y,I,H,F,V
820 Q -0.441 6 -0.706,-0.266 7,6 150/150 Q,K,D,R,N,H,E
821 D -0.395 6 -0.643,-0.266 7,6 150/150 E,N,G,D
822 A -0.621 7 -0.827,-0.505 8,7 150/150 I,Y,N,T,S,K,A
823 E -1.256 9 -1.408,-1.195 9,9 s 150/150 S,D,E
824 Y -0.895 8 -1.095,-0.767 9,7 150/150 L,F,Y
825 L -0.110 5 -0.430, 0.152 6,5 150/150 F,K,L,W,Y
826 F -0.756 7 -0.992,-0.643 8,7 150/150 V,L,F
827 H -0.547 7 -0.767,-0.430 7,6 150/150 Y,H,V,Q,F,A,D
828 T 0.371 4 0.032, 0.612 5,3 150/150 Q,D,K,E,I,N,V,T,S,P,Y,H
829 F 0.662 3 0.286, 0.823 4,2 150/150 F,D,K,L,Q,N,S,T,V,R,H,Y,P
830 A 1.252 1 0.823, 1.433 2,1 150/150 N,E,D,K,A,Q,L,H,P,S,T,V,R
831 S 0.020 5 -0.266, 0.152 6,5 150/150 A,F,G,L,E,T,V,S,Y
832 E 0.317 4 -0.075, 0.612 5,3 150/150 N,E,K,D,Q,P,S,T
833 W -0.258 6 -0.643,-0.075 7,5 150/150 H,Y,W,F
834 L 1.150 1 0.612, 1.433 3,1 150/150 L,Q,F,K,G,A,D,N,E,S,T,R,P,H,M
835 N 1.042 2 0.612, 1.433 3,1 150/150 N,I,E,G,D,A,Q,P,M,S,V,T
836 F -0.791 8 -0.992,-0.643 8,7 150/150 V,Y,H,L,G,A,F,C
837 E -0.081 5 -0.351, 0.152 6,5 150/150 S,V,Q,L,D,A,K,I,N,E
838 F -0.481 7 -0.767,-0.266 7,6 150/150 F,S,L,V,R
839 V -0.422 6 -0.643,-0.266 7,6 150/150 V,T,A,G,L,Y,I
840 C -1.329 9 -1.447,-1.296 9,9 s 150/150 C
841 S 1.439 1 0.823, 1.966 2,1 150/150 E,N,D,F,A,G,K,Q,L,M,H,V,T,S
842 W -0.121 5 -0.430, 0.032 6,5 150/150 E,N,Q,L,A,G,K,M,T,R,W,S
843 L -1.082 9 -1.245,-0.992 9,8 s 150/150 N,M,L,F,V,T
844 H 0.591 3 0.152, 0.823 5,2 150/150 E,I,N,Q,G,K,D,H,R,S
845 S -0.649 7 -0.827,-0.505 8,7 150/150 A,G,S
846 D 0.805 2 0.436, 1.084 4,1 150/150 N,E,F,D,K,G,A,Y,H,S,T
847 L -0.075 5 -0.351, 0.152 6,5 150/150 V,F,L,M,I
848 L -0.598 7 -0.827,-0.430 8,6 150/150 A,L,V,T
849 T -0.799 8 -0.992,-0.706 8,7 150/150 I,Y,N,S,A,T
850 I -0.453 6 -0.706,-0.351 7,6 150/150 L,V,P,I
851 H -0.187 6 -0.430, 0.032 6,5 150/150 D,K,L,Q,N,E,R,T,H,Y
852 S -1.283 9 -1.408,-1.245 9,9 s 150/150 A,S,T
853 A 0.407 4 0.032, 0.612 5,3 150/150 Q,L,A,F,K,E,N,R,T,S,Y,P
854 H 1.982 1 1.084, 1.966 1,1 150/150 N,I,E,A,G,K,D,L,Q,H,P,V,R,T
855 E -1.089 9 -1.245,-0.992 9,8 s 150/150 A,D,G,K,R,E
856 Q -0.394 6 -0.643,-0.266 7,6 150/150 L,Q,A,I,E,S,V,H,M
857 E 0.276 4 -0.075, 0.436 5,4 150/150 A,K,D,Q,E,N,I,R,T,S,H
858 F -0.396 6 -0.643,-0.174 7,6 150/150 T,V,W,M,F,A,G,K
859 I -0.631 7 -0.827,-0.505 8,7 150/150 I,V,L
860 H 0.955 2 0.436, 1.084 4,1 150/150 Y,H,R,W,I,N,E,L,Q,G,K
861 S -0.132 5 -0.430, 0.032 6,5 150/150 Q,D,K,G,N,E,S,R,T,H
862 K -0.154 5 -0.430, 0.032 6,5 150/150 R,T,K,Q,N,H,Y
863 I -0.789 8 -0.992,-0.643 8,7 150/150 L,I,M
864 K 1.090 1 0.612, 1.433 3,1 148/150 E,I,N,Q,L,A,D,G,K,M,H,T,R,S
865 A 0.895 2 0.436, 1.084 4,1 150/150 S,T,V,R,H,M,G,K,A,L,Q,N,E
866 L 0.799 2 0.286, 1.084 4,1 149/150 S,V,Y,H,M,L,A,F,I,X,N,E
867 S -0.692 7 -0.883,-0.575 8,7 149/150 R,T,V,S,P,Y,L,F,A,D,X
868 K 0.908 2 0.436, 1.084 4,1 150/150 V,R,T,S,H,P,A,G,D,K,Q,L,E,N
869 Y 1.255 1 0.612, 1.433 3,1 150/150 E,N,D,A,K,G,F,M,Y,H,T,S
870 G 0.611 3 0.152, 0.823 5,2 146/150 E,N,D,F,G,A,Q,L,H,P,V,R,T,S
871 A 0.491 3 0.152, 0.612 5,3 146/150 T,R,V,S,P,L,Q,K,A,E,I,N
872 S 0.258 4 -0.075, 0.436 5,4 147/150 Y,H,S,R,N,E,Q,D,G,K
873 W -1.251 9 -1.447,-1.195 9,9 s 149/150 W
874 W -1.251 9 -1.447,-1.195 9,9 s 149/150 W
875 I -0.936 8 -1.095,-0.827 9,8 149/150 V,L,A,M,I,N
876 G -0.778 8 -0.992,-0.643 8,7 149/150 H,R,N,E,A,K,G,D
877 L 0.130 5 -0.266, 0.436 6,4 149/150 V,T,S,M,Y,A,F,L,I
878 Q 0.829 2 0.436, 1.084 4,1 149/150 V,R,T,S,M,Y,H,L,Q,F,G,A,E,I,N
879 E 0.748 3 0.286, 1.084 4,1 148/150 M,P,Y,T,V,S,E,N,I,G,D,F,A,K
880 E 1.064 2 0.612, 1.433 3,1 147/150 S,V,W,R,H,Y,A,G,I,P,M,D,K,Q,N,E
881 R 3.105 1 1.966, 3.357 1,1 146/150 R,V,T,S,P,A,D,K,G,Q,L,E,N,I
882 A 1.800 1 1.084, 1.966 1,1 149/150 E,I,N,L,G,F,A,P,Y,H,T,V,S
883 N 0.776 2 0.286, 1.084 4,1 149/150 G,F,D,K,Q,E,N,V,T,R,S,M,H,Y
884 D 1.477 1 0.823, 1.966 2,1 147/150 S,T,R,V,Y,H,M,Q,K,D,G,A,N,E
885 E 0.718 3 0.286, 1.084 4,1 149/150 H,Y,P,V,R,S,E,N,K,G,D,L,Q
886 F 0.208 4 -0.174, 0.436 6,4 150/150 Y,P,T,V,S,I,L,A,K,F
887 R 0.943 2 0.436, 1.084 4,1 149/150 E,I,C,Q,L,F,D,G,M,P,H,V,T,R,S
888 W -0.031 5 -0.430, 0.286 6,4 149/150 I,N,L,G,F,Y,H,R,W
889 R 0.450 4 0.032, 0.612 5,3 149/150 S,T,R,P,H,L,Q,A,G,K,I,N
890 D -0.539 7 -0.767,-0.430 7,6 149/150 V,R,S,P,H,L,F,D,G,N
891 G 1.196 1 0.612, 1.433 3,1 150/150 K,F,G,D,E,N,V,R,S,H,Y
892 T -0.289 6 -0.505,-0.174 7,6 134/150 R,T,S,L,G,A,P
893 P 1.125 1 0.612, 1.433 3,1 134/150 E,N,I,G,F,A,L,Q,M,P,W,T,R,S
894 V 0.893 2 0.436, 1.084 4,1 148/150 S,V,R,H,P,Y,M,F,L,N,I
895 I 0.587 3 0.152, 0.823 5,2 148/150 T,M,P,Q,D,E,N,V,R,S,Y,H,L,G,F,I
896 Y -0.606 7 -0.883,-0.430 8,6 148/150 F,A,Y
897 Q 0.260 4 -0.075, 0.436 5,4 148/150 I,N,E,Q,L,K,F,Y,P,H,M,S,V,R
898 N -0.459 6 -0.706,-0.351 7,6 147/150 K,G,D,L,N,I,E,S,V,P,M
899 W -0.619 7 -0.992,-0.430 8,6 121/150 F,W,C
900 D 0.374 4 0.032, 0.612 5,3 121/150 S,T,V,P,D,A,K,Q,N,E
901 T 3.172 1 1.966, 3.357 1,1 121/150 H,P,R,V,T,S,E,N,C,G,K,D,Q
902 G 3.221 1 1.966, 3.357 1,1 121/150 M,S,R,V,N,E,K,D,G,A,Q,C
903 R 2.600 1 1.433, 3.357 1,1 121/150 E,N,K,Q,M,P,T,I,C,G,A,L,H,Y,R,V,W,S
904 E 1.825 1 1.084, 1.966 1,1 119/150 G,K,D,F,A,L,N,E,S,V,R,H,P
905 R 3.322 1 1.966, 3.357 1,1 118/150 T,Q,K,D,E,N,R,V,S,Y,H,L,G,A,F,I
906 T 3.016 1 1.966, 3.357 1,1 115/150 S,R,T,H,P,Y,A,F,D,K,G,L,N,I,E
907 V 3.345 1 1.966, 3.357 1,1 118/150 G,A,D,K,L,Q,E,N,I,T,V,S,M,H,P
908 N 2.445 1 1.433, 3.357 1,1 115/150 S,T,R,H,P,Y,G,K,D,L,Q,N,I
909 N 1.106 1 0.612, 1.433 3,1 144/150 G,K,A,Q,L,N,I,S,V,T,R,H,Y,P,M
910 Q 1.248 1 0.612, 1.433 3,1 144/150 S,R,T,P,H,M,L,Q,A,F,K,I,E
911 S 1.003 2 0.612, 1.433 3,1 149/150 W,T,R,S,Y,H,L,Q,D,F,A,G,E,N
912 Q 1.555 1 1.084, 1.966 1,1 150/150 H,P,W,R,N,E,K,A,G,D,Q,L
913 R 1.003 2 0.612, 1.433 3,1 150/150 S,W,R,T,V,M,G,D,K,A,L,Q,N,E
914 C -1.329 9 -1.447,-1.296 9,9 s 150/150 C
915 G 0.846 2 0.436, 1.084 4,1 150/150 I,A,F,G,L,P,S,V,T,W
916 F -0.034 5 -0.351, 0.152 6,5 150/150 T,S,Q,A,F,Y,H
917 I -0.641 7 -0.827,-0.505 8,7 150/150 A,V,I,M
918 S -1.090 9 -1.245,-0.992 9,8 s 149/150 M,N,T,S,A
919 S -0.836 8 -0.992,-0.706 8,7 149/150 R,S,A,Y,P
920 I 1.242 1 0.823, 1.433 2,1 149/150 M,Y,H,R,V,T,S,E,I,L,Q,D,K
921 T -0.335 6 -0.575,-0.174 7,6 150/150 N,I,T,V,R,A,S
922 G -0.538 7 -0.827,-0.351 8,6 150/150 F,G,E,R,V,W,T,M
923 L 0.608 3 0.152, 0.823 5,2 150/150 C,L,Q,F,D,A,G,K,E,R,Y,H
924 W 0.201 4 -0.266, 0.436 6,4 134/150 F,G,N,E,S,W,R,H
925 G 0.320 4 -0.075, 0.612 5,3 135/150 L,K,G,D,A,F,N,S,T,M
926 S 2.060 1 1.433, 1.966 1,1 149/150 T,P,K,D,Q,N,E,S,V,R,H,Y,A,G,F,L,I
927 E 1.328 1 0.823, 1.433 2,1 149/150 H,V,T,S,E,I,N,Q,G,K,D,A
928 E 0.578 3 0.152, 0.823 5,2 149/150 P,Y,H,S,R,N,E,Q,D,F,K
929 C -1.329 9 -1.447,-1.296 9,9 s 149/150 C
930 S 0.327 4 0.032, 0.612 5,3 149/150 K,A,F,G,L,Q,N,I,E,S,R,T,H,Y,M
931 V 0.756 3 0.286, 1.084 4,1 148/150 X,I,N,E,L,Q,A,K,G,D,M,S,T,R,V
932 S 0.192 4 -0.174, 0.436 6,4 149/150 M,P,Y,H,R,S,I,Q,L,K,A,F
933 M -0.603 7 -0.827,-0.430 8,6 149/150 R,M,Y,H,L,K,F,N
934 P -0.749 7 -0.992,-0.643 8,7 149/150 R,S,F,A,G,P
935 S -0.212 6 -0.505,-0.075 7,5 149/150 Y,H,S,V,F,A,G,C
936 I -1.116 9 -1.245,-1.044 9,8 s 149/150 I,V
937 C -1.329 9 -1.447,-1.296 9,9 s 149/150 C
938 K -1.069 8 -1.245,-0.992 9,8 149/150 E,K,Q,R
939 R -1.212 9 -1.349,-1.146 9,9 s 149/150 T,R,K
940 K 0.928 2 0.436, 1.084 4,1 149/150 S,T,V,R,Y,H,M,Q,L,K,A,I,N,E
941 K 0.033 5 -0.266, 0.152 6,5 149/150 E,I,N,Q,L,F,K,H,R,V,T,S
942 V 0.483 3 0.152, 0.612 5,3 149/150 I,A,K,F,L,M,P,T,V,S
943 W -0.449 6 -0.706,-0.266 7,6 149/150 G,K,L,Q,M,H,W,T,V,S
944 L 0.360 4 0.032, 0.612 5,3 149/150 L,K,A,G,I,S,V,R,T,P
945 I -0.037 5 -0.351, 0.152 6,5 149/150 L,T,V,I,E,M
946 E -1.316 9 -1.447,-1.296 9,9 s 149/150 T,E
947 K 0.243 4 -0.075, 0.436 5,4 148/150 E,I,Q,D,K,A,M,P,T,R,V,S
948 K 0.097 5 -0.266, 0.286 6,4 148/150 K,G,D,A,L,E,N,R,W,H,P,Y
949 K 0.131 5 -0.174, 0.286 6,4 149/150 D,A,K,L,Q,E,N,I,R,V,S,M,P
950 D 0.784 2 0.286, 1.084 4,1 142/150 Y,P,H,V,T,E,N,L,Q,F,K,D
951 T 1.470 1 0.823, 1.966 2,1 114/150 P,Y,R,V,T,S,E,I,A,G,K,D,L,Q
952 P 0.876 2 0.286, 1.084 4,1 105/150 D,G,L,Q,E,S,T,H,P,Y
953 K 0.507 3 0.152, 0.823 5,2 149/150 H,Y,S,V,R,A,G,L,P,M,T,N,E,D,K,Q
954 Q 1.133 1 0.612, 1.433 3,1 148/150 E,A,G,K,F,L,Q,H,P,Y,V,T,R,S
955 H 0.142 5 -0.174, 0.286 6,4 149/150 L,Q,K,G,D,I,N,E,T,R,V,Y,P,H
956 G -0.288 6 -0.575,-0.075 7,5 149/150 L,Q,G,K,E,I,T,V,R
957 T 1.564 1 1.084, 1.966 1,1 149/150 E,I,K,D,G,A,Q,L,M,P,V,R,T,S
958 C -1.329 9 -1.447,-1.296 9,9 s 149/150 C
959 P -1.139 9 -1.296,-1.044 9,8 s 149/150 G,S,T,P
960 K 0.181 4 -0.174, 0.436 6,4 149/150 S,R,V,K,D,G,N,E
961 G 0.329 4 -0.075, 0.612 5,3 149/150 E,N,G,D,K,Q,R,S
962 W -0.947 8 -1.195,-0.827 9,8 149/150 S,W
963 L -0.251 6 -0.505,-0.075 7,5 149/150 I,N,Q,L,F,H,V,R,S
964 Y 0.309 4 -0.075, 0.612 5,3 149/150 Q,L,A,Y,P,H,R,S
965 F -0.570 7 -0.827,-0.430 8,6 149/150 N,I,G,F,D,L,Y,S
966 N -0.278 6 -0.575,-0.075 7,5 149/150 F,D,A,G,Q,L,E,N,V,R
967 Y 0.252 4 -0.075, 0.436 5,4 149/150 E,N,D,F,L,Q,H,Y,T,S
968 K -1.255 9 -1.408,-1.195 9,9 s 149/150 N,K
969 C -1.326 9 -1.447,-1.296 9,9 s 146/150 C
970 L 0.061 5 -0.266, 0.286 6,4 146/150 F,L,T,Y,I
971 L -0.234 6 -0.575,-0.075 7,5 146/150 Y,T,V,R,N,Q,L,F
972 L 0.198 4 -0.174, 0.436 6,4 146/150 V,T,S,M,Q,L,K,A,F,I
973 N 0.189 4 -0.174, 0.436 6,4 146/150 K,L,Q,E,N,I,V,T,W,R,S,M,H,Y
974 I -0.114 5 -0.430, 0.032 6,5 144/150 S,T,V,P,L,A,K,I,N,E
975 P -0.083 5 -0.430, 0.152 6,5 146/150 A,G,L,I,V,R,S,H,P
976 K 1.168 1 0.612, 1.433 3,1 146/150 E,N,I,A,K,D,G,L,Q,V,R,T,S
977 D 0.635 3 0.152, 0.823 5,2 119/150 C,Q,D,K,A,G,N,T,R,V,S,H
978 P 0.012 5 -0.351, 0.286 6,4 119/150 T,R,Q,S,A,K,P
979 S 1.451 1 0.823, 1.966 2,1 118/150 S,T,R,H,Q,A,G,D,K,N,E
980 S 0.862 2 0.436, 1.084 4,1 118/150 G,D,F,K,Q,N,E,S,H,Y
981 W 1.561 1 0.823, 1.966 2,1 145/150 Y,H,M,S,R,T,W,E,Q,L,K,F,A,G
982 K -0.430 6 -0.706,-0.266 7,6 146/150 M,H,V,T,R,K,L
983 N 0.013 5 -0.266, 0.152 6,5 146/150 K,D,S,T,H,N
984 W -1.003 8 -1.245,-0.883 9,8 146/150 W,F
985 T 1.357 1 0.823, 1.433 2,1 146/150 R,T,S,M,H,Y,P,K,F,A,Q,L,E,N,I
986 H 0.336 4 0.032, 0.612 5,3 146/150 R,T,S,H,Y,K,D,A,G,Q,E
987 A -1.252 9 -1.349,-1.195 9,9 s 146/150 A,G,S
988 Q -0.050 5 -0.351, 0.152 6,5 146/150 R,S,H,K,A,L,Q,E,N
989 H 0.736 3 0.286, 1.084 4,1 146/150 D,F,K,G,A,Q,E,N,R,T,S,M,H
990 F 1.028 2 0.612, 1.433 3,1 146/150 Y,H,M,S,V,T,I,L,K,A,F
991 C -1.326 9 -1.447,-1.296 9,9 s 146/150 C
992 A 0.799 2 0.436, 1.084 4,1 146/150 H,M,S,R,V,T,I,N,E,Q,F,D,A,K,G
993 E 0.883 2 0.436, 1.084 4,1 146/150 S,V,R,T,H,Y,K,G,A,D,Q,L,N,I,E
994 E 1.389 1 0.823, 1.966 2,1 145/150 E,X,N,Q,L,K,A,F,Y,H,V,R,T,S
995 G 0.816 2 0.286, 1.084 4,1 146/150 Q,G,K,D,N,E,R,H
996 G -0.948 8 -1.146,-0.827 9,8 146/150 S,G,A
997 T -0.443 6 -0.643,-0.266 7,6 146/150 M,S,V,T,N,A,Q,L
998 L -1.341 9 -1.447,-1.296 9,9 s 146/150 L
999 V -0.941 8 -1.095,-0.827 9,8 146/150 L,A,V,I,P
1000 A -0.155 6 -0.430, 0.032 6,5 146/150 T,C,F,A,S,Y,I
1001 I -0.970 8 -1.146,-0.883 9,8 146/150 P,I,L,V
1002 E -0.206 6 -0.505,-0.075 7,5 146/150 R,T,S,E,G,K,D,A,Q,L
1003 S -0.178 6 -0.430, 0.032 6,5 146/150 N,S,D
1004 E -0.954 8 -1.146,-0.827 9,8 146/150 V,K,Q,S,E,P
1005 V -0.201 6 -0.430,-0.075 6,5 146/150 L,A,I,N,S,V,T,R,H,M
1006 E -1.195 9 -1.349,-1.146 9,9 s 146/150 E,D,Q
1007 Q -1.373 9 -1.447,-1.349 9,9 s 146/150 Q
1008 A -1.344 9 -1.447,-1.296 9,9 s 146/150 A,D
1009 F -0.562 7 -0.827,-0.430 8,6 146/150 Y,H,L,F
1010 I -0.962 8 -1.146,-0.883 9,8 146/150 I,L,V,R
1011 T -1.031 8 -1.195,-0.939 9,8 146/150 V,T,A,E,I
1012 M -0.853 8 -1.044,-0.767 8,7 146/150 A,E,I,V,T,S,M,Y,H
1013 N -0.581 7 -0.827,-0.430 8,6 146/150 N,I,E,K,F,Q,L,H,M,S
1014 L -1.182 9 -1.349,-1.095 9,9 s 146/150 M,L,C
1015 F 0.585 3 0.152, 0.823 5,2 146/150 F,G,D,L,Q,N,I,S,T,H,Y,P
1016 G 0.183 4 -0.174, 0.436 6,4 146/150 N,E,G,D,S,Q,R
1017 Q 1.185 1 0.612, 1.433 3,1 146/150 S,R,W,V,H,G,A,L,C,I,T,M,D,K,Q,N,E
1018 T -0.281 6 -0.505,-0.075 7,5 146/150 S,T,R,P,M,F,A,K,Q,N,I,E
1019 T 0.595 3 0.152, 0.823 5,2 146/150 S,R,T,V,P,A,D,K,F,Q,N,I,E
1020 S -0.006 5 -0.266, 0.152 6,5 146/150 M,T,R,S,N,D,K,G,A
1021 V -0.616 7 -0.827,-0.505 8,7 146/150 V,L,M,I
1022 W -1.248 9 -1.447,-1.195 9,9 s 146/150 W
1023 I -1.158 9 -1.296,-1.095 9,9 s 146/150 V,L,S,I
1024 G -0.917 8 -1.146,-0.767 9,7 146/150 S,Q,G,A
1025 L -0.765 7 -0.992,-0.643 8,7 146/150 L,F,A,V,E
1026 Q 0.320 4 -0.075, 0.612 5,3 144/150 C,Q,K,G,E,W,R,H
1027 N 0.223 4 -0.075, 0.436 5,4 144/150 G,D,A,K,I,N,V,T,S,Y,H
1028 D 0.974 2 0.436, 1.084 4,1 144/150 Q,L,G,A,K,D,E,N,R,T,S,H
1029 D 0.573 3 0.152, 0.823 5,2 144/150 N,E,K,G,F,D,L,Q,H,Y,S,R
1030 Y 0.114 5 -0.266, 0.286 6,4 140/150 N,I,E,K,F,G,H,P,Y,S,W,R,T
1031 E 0.157 4 -0.174, 0.436 6,4 141/150 Y,H,M,S,T,I,N,E,Q,G,A,D
1032 T 0.392 4 0.032, 0.612 5,3 146/150 N,E,Q,K,A,H,R,T
1033 W -0.619 7 -0.939,-0.430 8,6 146/150 S,W,R,Y,M
1034 L 0.494 3 0.152, 0.823 5,2 146/150 I,K,A,L,Q,M,T,V,S
1035 N -0.431 6 -0.643,-0.266 7,6 144/150 N,E,S,K,D,T
1036 G -0.003 5 -0.351, 0.286 6,4 143/150 R,D,K,G,Q,E,N
1037 K 0.335 4 -0.075, 0.612 5,3 143/150 Q,L,K,E,N,R,S,H
1038 P 0.930 2 0.436, 1.084 4,1 144/150 E,C,Q,L,K,F,D,A,P,H,R,T,S
1039 V -0.291 6 -0.575,-0.075 7,5 144/150 M,P,V,S,E,I,N,L,Q,A,K
1040 V 1.199 1 0.612, 1.433 3,1 145/150 M,V,R,T,S,E,N,I,G,D,K,A,L
1041 Y -0.891 8 -1.095,-0.767 9,7 145/150 F,Y
1042 S -0.801 8 -0.992,-0.706 8,7 145/150 A,G,S,R,V,T,N
1043 N -1.351 9 -1.447,-1.296 9,9 s 145/150 L,N
1044 W -0.866 8 -1.146,-0.706 9,7 145/150 W,F,Y
1045 S -0.744 7 -0.939,-0.643 8,7 145/150 H,S,I,N,E,Q,L,A,D
1046 P -1.046 8 -1.245,-0.939 9,8 145/150 V,R,A,M,P
1047 F 0.529 3 0.152, 0.823 5,2 144/150 Y,V,S,N,I,A,F,G,L
1048 D 0.155 4 -0.174, 0.436 6,4 144/150 M,Y,V,S,E,N,L,Q,D,F,G,K
1049 I 1.942 1 1.084, 1.966 1,1 143/150 Y,P,H,S,R,T,V,I,E,L,Q,A,D,K
1050 I 1.495 1 0.823, 1.966 2,1 143/150 N,I,E,G,D,A,K,L,M,S,T,R,V
1051 N 0.641 3 0.286, 0.823 4,2 143/150 F,D,G,K,Q,L,N,E,S,T,W,R,H,Y,M
1052 I 1.441 1 0.823, 1.966 2,1 139/150 N,K,Q,P,T,I,F,A,G,L,H,Y,R,V,W,S
1053 P 1.243 1 0.612, 1.433 3,1 141/150 T,P,D,K,Q,E,N,R,W,V,S,H,Y,A,G,L,I
1054 S 1.098 1 0.612, 1.433 3,1 141/150 K,L,Q,C,N,I,E,S,T,R,H,P
1055 H 2.566 1 1.433, 3.357 1,1 128/150 S,T,R,Y,H,Q,L,G,A,F,D,I,N,E
1056 N 0.166 4 -0.174, 0.436 6,4 135/150 S,Y,H,G,D,A,K,E,N
1057 T 1.248 1 0.612, 1.433 3,1 104/150 S,R,T,H,P,A,K,F,G,Q,N,I
1058 T 1.294 1 0.823, 1.433 2,1 136/150 Y,P,M,S,V,R,T,I,N,L,A,F,K,G
1059 E 1.754 1 1.084, 1.966 1,1 137/150 W,V,S,Y,C,G,A,F,L,I,T,P,D,K,E,N
1060 V 1.322 1 0.823, 1.433 2,1 120/150 E,I,N,L,K,D,A,G,F,M,P,V,T,S
1061 Q 0.990 2 0.436, 1.433 4,1 120/150 G,F,D,K,L,Q,N,E,T,R,V,H,P
1062 K 1.184 1 0.612, 1.433 3,1 143/150 D,G,A,K,L,Q,E,N,V,T,S,H,P
1063 H 1.561 1 1.084, 1.966 1,1 144/150 L,A,F,G,I,S,V,R,Y,H,Q,D,K,N,E,T,P,M
1064 I 1.362 1 0.823, 1.433 2,1 143/150 S,R,T,V,H,Y,P,M,D,A,L,Q,N,I,E
1065 P 0.265 4 -0.075, 0.436 5,4 144/150 Y,P,H,S,T,R,V,N,E,Q,K,D
1066 L -0.215 6 -0.505, 0.032 7,5 145/150 Q,L,K,F,E,I,N,V,R,S,H
1067 C -1.326 9 -1.447,-1.296 9,9 s 145/150 C
1068 A -0.281 6 -0.505,-0.174 7,6 145/150 M,V,T,S,I,G,A,F
1069 L -0.170 6 -0.430, 0.032 6,5 145/150 L,S,F,V,Y,I,M
1070 L 0.340 4 -0.075, 0.612 5,3 145/150 I,M,F,L,V
1071 S -0.996 8 -1.146,-0.883 9,8 145/150 V,S,Q,L,F,A,M
1072 S -0.909 8 -1.095,-0.827 9,8 145/150 H,N,T,S
1073 N -0.426 6 -0.643,-0.266 7,6 145/150 L,D,I,N,S,T,Y,H
1074 P -0.431 6 -0.706,-0.266 7,6 144/150 A,Q,E,R,T,S,H,P,Y
1075 N -0.823 8 -0.992,-0.706 8,7 144/150 N,S,K,A,G,R
1076 F -0.758 7 -0.992,-0.643 8,7 144/150 Y,I,T,V,A,F,S
1077 H -0.412 6 -0.643,-0.266 7,6 144/150 R,T,S,M,P,Y,H,Q,A,I,N
1078 F 0.157 4 -0.174, 0.436 6,4 144/150 F,L,M,Y,R,V,W,S
1079 T -0.818 8 -0.992,-0.706 8,7 144/150 N,I,A,L,P,M,S,T,V
1080 G -1.338 9 -1.447,-1.296 9,9 s 144/150 G
1081 K -0.846 8 -1.044,-0.706 8,7 144/150 R,T,L,A,K,M,I
1082 W -1.247 9 -1.408,-1.195 9,9 s 144/150 W
1083 Y -0.758 7 -0.992,-0.643 8,7 144/150 D,F,Q,N,Y
1084 F -0.092 5 -0.430, 0.152 6,5 144/150 M,Y,R,T,S,N,L,D,F,K
1085 E -0.700 7 -0.883,-0.575 8,7 144/150 E,Q,L,F,D,S,R,V,T
1086 D -0.296 6 -0.575,-0.174 7,6 144/150 A,D,K,N,T,R,V,S,P
1087 C -1.325 9 -1.447,-1.296 9,9 s 144/150 C
1088 G 0.285 4 -0.075, 0.436 5,4 143/150 V,R,T,S,L,Q,D,A,G,E,N
1089 K 0.219 4 -0.174, 0.436 6,4 144/150 Q,A,D,K,I,N,E,S,T,R,H
1090 E 1.038 2 0.612, 1.433 3,1 143/150 Y,H,T,R,S,E,N,Q,L,F,D,K,A
1091 G 1.336 1 0.823, 1.966 2,1 119/150 G,K,A,D,Q,C,I,E,S,V,R,T,H
1092 Y 0.372 4 -0.075, 0.612 5,3 145/150 S,T,P,Y,H,F,D,N
1093 G -0.650 7 -0.883,-0.505 8,7 145/150 V,A,D,G,L,M
1094 F -0.402 6 -0.706,-0.266 7,6 145/150 C,G,A,F,L,Y,V,S
1095 V -0.413 6 -0.643,-0.266 7,6 145/150 A,F,L,V,I
1096 C -1.238 9 -1.408,-1.146 9,9 s 145/150 V,C
1097 E -1.157 9 -1.296,-1.095 9,9 s 145/150 E,Q,L
1098 K -0.668 7 -0.883,-0.505 8,7 145/150 R,F,K,L,S,Q,H
1099 M 1.296 1 0.823, 1.433 2,1 145/150 S,T,V,H,Y,P,M,F,K,G,A,Q,L,I
1100 Q -0.087 5 -0.351, 0.152 6,5 145/150 I,A,Q,L,M,P,V,T,R,S
1101 D -0.688 7 -0.883,-0.575 8,7 142/150 E,N,T,G,D,S
1102 T 1.176 1 0.612, 1.433 3,1 127/150 D,K,A,L,N,I,S,V,T,P,M
1103 S -0.198 6 -0.430,-0.075 6,5 128/150 S,R,T,P,Y,H,L,D,K,G,F,A,E
1104 G 0.757 3 0.286, 1.084 4,1 141/150 S,V,R,T,P,H,M,L,G,F,A,K,I,E
1105 H 1.024 2 0.612, 1.433 3,1 142/150 I,N,E,L,Q,A,K,D,P,Y,H,S,V,R
1106 G 2.148 1 1.433, 1.966 1,1 142/150 D,K,N,E,T,P,A,G,F,L,I,S,V,R,H,Y
1107 V 0.966 2 0.436, 1.084 4,1 143/150 L,K,F,D,G,A,I,N,E,S,R,T,V,M
1108 N -0.304 6 -0.575,-0.174 7,6 143/150 N,I,E,D,K,Q,L,H,P,S,V
1109 T 0.487 3 0.032, 0.823 5,2 80/150 P,M,S,R,T,V,I,E,A,G
1110 S -1.166 9 -1.296,-1.095 9,9 s 115/150 T,A,S,P
1111 D 0.628 3 0.152, 0.823 5,2 142/150 I,N,E,L,G,D,A,C,Y,P,S,V,T
1112 M 1.123 1 0.612, 1.433 3,1 141/150 E,I,N,L,Q,F,M,Y,P,H,R,T,V,S
1113 Y 0.808 2 0.286, 1.084 4,1 142/150 Q,L,K,G,D,F,E,S,R,T,P,Y,H
1114 P 0.196 4 -0.174, 0.436 6,4 141/150 G,A,L,N,I,V,T,S,P
1115 M 0.934 2 0.436, 1.084 4,1 143/150 S,V,T,P,M,L,F,A,I
1116 P -0.556 7 -0.767,-0.430 7,6 143/150 P,R,S,E,N,Q,L,A
1117 N 0.864 2 0.436, 1.084 4,1 143/150 D,G,K,A,I,N,E,S
1118 T -0.232 6 -0.505,-0.075 7,5 143/150 T,V,S,P,F,K,I,N
1119 L -0.502 7 -0.767,-0.351 7,6 143/150 I,V,F,L,S
1120 E -0.223 6 -0.505,-0.075 7,5 143/150 E,N,Q,L,K,D,A,T,S
1121 Y -0.667 7 -0.939,-0.505 8,7 143/150 V,F,Y
1122 G 0.298 4 -0.075, 0.612 5,3 143/150 G,K,A,Q,L,E,R,S,H
1123 N -0.892 8 -1.044,-0.767 8,7 143/150 S,G,D,T,H,N
1124 R 0.210 4 -0.075, 0.436 5,4 143/150 C,G,K,I,N,R,V,T,S,Y,H
1125 T -0.281 6 -0.505,-0.174 7,6 143/150 I,N,Q,L,H,M,S,R,V,T
1126 Y -0.890 8 -1.095,-0.767 9,7 143/150 F,Y
1127 K 0.192 4 -0.174, 0.436 6,4 143/150 N,I,E,K,L,H,M,R,T
1128 I -0.463 6 -0.706,-0.351 7,6 143/150 A,L,T,V,I
1129 I -0.742 7 -0.939,-0.643 8,7 143/150 I,V,L,F,A
1130 N 1.010 2 0.612, 1.433 3,1 143/150 N,K,G,L,Q,H,P,Y,S,V,W,R,T
1131 A -0.601 7 -0.827,-0.430 8,6 143/150 E,N,R,T,G,K,A
1132 N -0.999 8 -1.146,-0.939 9,8 143/150 R,T,S,M,N,P
1133 M 0.002 5 -0.266, 0.152 6,5 143/150 M,I,V,L,F
1134 T -0.962 8 -1.095,-0.883 9,8 143/150 T,R,S,N
1135 W -1.247 9 -1.408,-1.195 9,9 s 143/150 W
1136 Y 0.719 3 0.286, 1.084 4,1 143/150 H,P,Y,T,S,E,N,I,D,F
1137 A 0.754 3 0.286, 1.084 4,1 143/150 G,K,A,D,Q,N,E,S,T,M
1138 A -1.382 9 -1.447,-1.349 9,9 s 143/150 A
1139 I 1.147 1 0.612, 1.433 3,1 143/150 M,Y,R,T,V,S,I,G,K,Q,L
1140 K 1.881 1 1.084, 1.966 1,1 143/150 G,A,D,K,L,Q,E,N,W,V,R,T,S,M,H
1141 T 1.785 1 1.084, 1.966 1,1 143/150 T,V,R,S,M,H,L,Q,A,K,E,I,N
1142 C -1.325 9 -1.447,-1.296 9,9 s 143/150 C
1143 L 1.924 1 1.084, 1.966 1,1 143/150 I,E,Q,L,A,K,H,M,S,T,V,R
1144 M 1.345 1 0.823, 1.433 2,1 143/150 S,R,T,V,M,L,Q,D,K,G,A,I,N,E
1145 H 1.001 2 0.612, 1.433 3,1 143/150 E,N,I,A,F,D,K,Q,L,H,Y,R,V,S
1146 K 0.536 3 0.152, 0.823 5,2 143/150 E,N,K,G,D,Q,H,R,S
1147 A -0.731 7 -0.939,-0.643 8,7 143/150 M,T,S,N,F,A,G,K
1148 Q 0.243 4 -0.075, 0.436 5,4 143/150 M,H,R,T,S,E,N,Q,K,A,D
1149 L -1.266 9 -1.408,-1.195 9,9 s 143/150 P,L
1150 V -0.864 8 -1.044,-0.767 8,7 143/150 A,V
1151 S -1.274 9 -1.408,-1.245 9,9 s 143/150 S,R,Y,H
1152 I -0.837 8 -0.992,-0.706 8,7 143/150 V,F,I
1153 T -0.202 6 -0.430,-0.075 6,5 143/150 M,P,R,T,S,L,G,K,A
1154 D -0.825 8 -0.992,-0.706 8,7 143/150 D,G,N,E
1155 Q -0.011 5 -0.351, 0.152 6,5 143/150 P,Y,H,S,R,T,V,I,N,E,L,Q,A
1156 Y -0.409 6 -0.706,-0.174 7,6 143/150 F,H,Y
1157 H -0.471 7 -0.706,-0.351 7,6 143/150 H,Q,R,T,V
1158 Q -1.373 9 -1.447,-1.349 9,9 s 143/150 Q
1159 S -1.071 8 -1.195,-0.992 9,8 143/150 S,A
1160 F -0.888 8 -1.095,-0.767 9,7 143/150 Y,I,H,S,F
1161 L -1.266 9 -1.408,-1.195 9,9 s 143/150 L,F
1162 T -1.042 8 -1.195,-0.939 9,8 143/150 T,A,S
1163 V -0.821 8 -0.992,-0.706 8,7 142/150 I,T,V,A,F,Q
1164 V 0.125 5 -0.174, 0.286 6,4 142/150 V,T,S,M,L,Q,K,A,F,I
1165 L -0.555 7 -0.767,-0.430 7,6 142/150 I,M,L,A,V,T
1166 N -0.276 6 -0.505,-0.075 7,5 142/150 L,A,N,V,T,R,S,H
1167 R -0.032 5 -0.351, 0.152 6,5 142/150 T,R,H,Q,L,K,G,A,I
1168 L 0.092 5 -0.266, 0.286 6,4 142/150 L,A,V,R,Y,I,H
1169 G 0.058 5 -0.266, 0.286 6,4 142/150 N,E,K,G,A,D,S,R,T
1170 Y 1.509 1 0.823, 1.966 2,1 142/150 L,Q,D,F,G,A,S,T,R,V,Y,H
1171 A -0.220 6 -0.505,-0.075 7,5 142/150 D,A,S,R,T,N,P
1172 H -0.861 8 -1.044,-0.767 8,7 142/150 Y,H,M,L,F,V
1173 W -1.247 9 -1.408,-1.195 9,9 s 142/150 W
1174 I -1.350 9 -1.447,-1.296 9,9 s 142/150 T,I
1175 G -1.338 9 -1.447,-1.296 9,9 s 142/150 G
1176 L -1.181 9 -1.349,-1.095 9,9 s 142/150 M,L,F
1177 F 0.190 4 -0.174, 0.436 6,4 142/150 Y,H,S,L,A,F,V
1178 T -0.975 8 -1.146,-0.883 9,8 142/150 S,G,A,T,I,N
1179 T 1.145 1 0.612, 1.433 3,1 141/150 E,L,Q,A,D,K,F,P,Y,R,T,S
1180 D -0.883 8 -1.044,-0.767 8,7 142/150 N,E,Q,D
1181 N -0.338 6 -0.575,-0.174 7,6 143/150 N,A,K,G,D,S
1182 G -0.851 8 -1.044,-0.706 8,7 143/150 S,A,G,D,E
1183 L 0.151 5 -0.174, 0.436 6,4 143/150 L,Q,F,K,E,I,T,R,V,P,Y,H
1184 N 0.068 5 -0.266, 0.286 6,4 143/150 T,R,S,H,P,D,Q,N
1185 F -0.890 8 -1.095,-0.767 9,7 143/150 H,Y,F
1186 D 0.401 4 0.032, 0.612 5,3 143/150 H,Y,S,R,T,I,E,D,A,K,G,Q
1187 W -1.247 9 -1.408,-1.195 9,9 s 143/150 W
1188 S -0.628 7 -0.827,-0.505 8,7 143/150 A,L,S,V,T,I,M
1189 D -1.325 9 -1.447,-1.296 9,9 s 143/150 D,S
1190 G -0.701 7 -0.939,-0.575 8,7 143/150 E,H,R,T,S,G,D
1191 T -0.564 7 -0.767,-0.430 7,6 143/150 A,G,K,N,E,S,T,R
1192 K 0.080 5 -0.266, 0.286 6,4 143/150 P,Y,H,S,T,R,I,N,E,G,A,D,K
1193 S -0.225 6 -0.505,-0.075 7,5 143/150 N,I,A,G,F,L,P,M,S,T,V
1194 S 0.877 2 0.436, 1.084 4,1 143/150 I,A,F,L,H,Y,R,W,V,S,N,D,Q,M,P,T
1195 F -0.522 7 -0.767,-0.351 7,6 143/150 Y,H,L,F
1196 T -0.949 8 -1.095,-0.883 9,8 143/150 S,A,V,T,M
1197 F -0.235 6 -0.505,-0.075 7,5 143/150 Y,H,R,S,N,G,F,A
1198 W -1.247 9 -1.408,-1.195 9,9 s 143/150 W
1199 K -0.022 5 -0.351, 0.152 6,5 143/150 N,E,F,D,G,K,A,Q,H,P,S,R,V
1200 D 0.390 4 0.032, 0.612 5,3 143/150 P,S,T,V,N,E,D,A,K
1201 E 0.131 5 -0.174, 0.286 6,4 138/150 T,R,P,Q,D,G,E,N
1202 E -0.129 5 -0.430, 0.032 6,5 141/150 N,E,A,G,D,S,V,T
1203 S 0.091 5 -0.266, 0.286 6,4 141/150 V,T,S,P,H,L,G,D,K,A,E,N
1204 S 1.556 1 1.084, 1.966 1,1 142/150 Y,H,S,R,V,I,L,F,A,P,M,T,E,Q,K,D
1205 L 0.951 2 0.436, 1.084 4,1 142/150 E,I,Q,L,F,G,A,M,Y,P,H,T,V,S
1206 L 1.679 1 1.084, 1.966 1,1 133/150 T,V,S,M,P,Q,L,D,A,F,X,I,N
1207 G -0.491 7 -0.767,-0.351 7,6 143/150 S,Q,D,G,H,E
1208 D 0.352 4 0.032, 0.612 5,3 143/150 H,V,S,E,N,G,A,D,Q
1209 C -1.325 9 -1.447,-1.296 9,9 s 143/150 C
1210 V -0.794 8 -0.992,-0.706 8,7 143/150 M,G,A,V,T
1211 F 0.066 5 -0.266, 0.286 6,4 143/150 M,Y,I,V,F,S,L
1212 A -0.499 7 -0.706,-0.351 7,6 143/150 V,L,A,M,I
1213 D -1.038 8 -1.195,-0.939 9,8 143/150 S,A,G,D,N
1214 S -0.105 5 -0.351, 0.032 6,5 143/150 T,V,S,M,E,P,I
1215 N 0.247 4 -0.075, 0.436 5,4 143/150 G,A,K,D,L,N,R,T,S
1216 G -1.338 9 -1.447,-1.296 9,9 s 143/150 G
1217 R 0.851 2 0.436, 1.084 4,1 143/150 Y,H,S,R,W,N,Q,K,A,G,F
1218 W -1.247 9 -1.408,-1.195 9,9 s 143/150 W
1219 H -0.269 6 -0.505,-0.075 7,5 143/150 Q,S,K,R,H,E
1220 S -0.605 7 -0.827,-0.505 8,7 143/150 R,T,S,A,K,G,D,N,I
1221 T -0.074 5 -0.351, 0.152 6,5 143/150 V,T,S,L,G,A,I,N
1222 A 0.071 5 -0.266, 0.286 6,4 143/150 G,A,D,K,N,E,S,T,H
1223 C -1.325 9 -1.447,-1.296 9,9 s 142/150 C,X
1224 E 0.333 4 -0.075, 0.612 5,3 142/150 V,S,Y,Q,A,F,D,K,G,E,X,N
1225 S -0.099 5 -0.351, 0.032 6,5 142/150 H,M,S,T,V,R,N,X,I,E,A,D,K,Q
1226 F 2.083 1 1.084, 1.966 1,1 142/150 Q,L,D,A,K,F,I,X,N,E,T,R,Y,P,H
1227 L -0.891 8 -1.095,-0.767 9,7 142/150 N,X,R,T,K,Q,L
1228 Q -0.164 6 -0.430, 0.032 6,5 142/150 P,R,S,E,N,X,K,G,Q,L
1229 G -1.338 9 -1.447,-1.296 9,9 s 142/150 X,G
1230 A -1.298 9 -1.408,-1.245 9,9 s 142/150 X,M,A,V
1231 I -0.445 6 -0.706,-0.266 7,6 142/150 I,X,V,F,L
1232 C -1.325 9 -1.447,-1.296 9,9 s 142/150 C,X
1233 H 0.309 4 -0.075, 0.436 5,4 142/150 Q,L,G,R,Y,X,H
1234 V 0.208 4 -0.174, 0.436 6,4 142/150 Y,M,S,V,T,N,X,I,E,A,D,K,L
1235 P 0.851 2 0.436, 1.084 4,1 141/150 Y,P,M,S,V,T,N,I,X,A,K,F,Q,L
1236 P 0.447 4 0.032, 0.612 5,3 141/150 K,D,A,L,Q,N,I,X,E,S,V,T,P
1237 E 0.410 4 0.032, 0.612 5,3 141/150 V,R,S,P,Q,K,A,G,E,X,I,N
1238 T 0.126 5 -0.174, 0.286 6,4 141/150 P,W,T,R,S,E,X,I,N,Q,K
1239 R 0.847 2 0.436, 1.084 4,1 141/150 N,I,X,E,K,G,D,H,P,S,R,T
1240 Q 1.547 1 0.823, 1.966 2,1 127/150 X,I,E,L,Q,K,A,P,H,S,R,V,T
1241 S 2.086 1 1.084, 1.966 1,1 130/150 N,I,X,E,F,K,Q,L,P,Y,M,S,V,R,T
1242 E 0.970 2 0.436, 1.084 4,1 141/150 T,N,X,E,K,D,Q,H,S,R,V,A,G,F,L,C
1243 H 2.405 1 1.433, 3.357 1,1 141/150 R,T,V,S,Y,H,Q,F,A,D,E,X,N
1244 P 0.532 3 0.152, 0.823 5,2 141/150 H,P,S,V,T,R,N,X,E,D,A,K,G,L,Q
1245 E 1.095 1 0.612, 1.433 3,1 140/150 V,T,M,L,F,K,G,D,A,E,I,X
1246 L 0.864 2 0.436, 1.084 4,1 141/150 M,P,T,R,W,V,S,E,X,I,Q,L,K,D,A
1247 C -1.325 9 -1.447,-1.296 9,9 s 141/150 X,C
1248 S -0.726 7 -0.939,-0.575 8,7 141/150 X,L,Q,G,D,P,R,S
1249 E -0.879 8 -1.095,-0.767 9,7 106/150 Q,D,E,X,N,R,S,H
1250 T -0.051 5 -0.351, 0.152 6,5 106/150 E,N,X,A,K,Q,L,H,T,S
1251 S -0.006 5 -0.351, 0.152 6,5 106/150 L,G,D,F,E,X,I,N,T,S,P
1252 I -0.074 5 -0.351, 0.152 6,5 142/150 H,P,T,V,S,E,I,A,K,F,D,L
1253 P 0.001 5 -0.351, 0.152 6,5 142/150 N,L,A,P,H,S,T,R
1254 W -1.247 9 -1.408,-1.195 9,9 s 142/150 W
1255 I -0.627 7 -0.827,-0.505 8,7 142/150 L,V,T,I,M,E
1256 K -0.578 7 -0.827,-0.430 8,6 142/150 N,K,A,Q,P,T,R,S
1257 F -1.258 9 -1.408,-1.195 9,9 s 142/150 F,L
1258 K 0.562 3 0.152, 0.823 5,2 142/150 R,G,K,Q,E,N
1259 S 0.219 4 -0.075, 0.436 5,4 142/150 N,E,Q,K,D,G,A,H,S,R,T
1260 N -0.321 6 -0.575,-0.174 7,6 141/150 N,I,C,G,A,H,Y,W,V,S
1261 C -1.325 9 -1.447,-1.296 9,9 s 141/150 C
1262 Y -1.332 9 -1.447,-1.296 9,9 s 141/150 Y
1263 S -0.639 7 -0.827,-0.505 8,7 141/150 S,R,T,Y,L,A,D,I,N
1264 F -1.258 9 -1.408,-1.195 9,9 s 141/150 L,F
1265 S -0.469 7 -0.706,-0.351 7,6 141/150 D,A,K,Q,L,E,N,I,T,V,S,M,H
1266 T -0.333 6 -0.575,-0.174 7,6 141/150 S,T,V,H,P,M,L,N,I
1267 V -0.666 7 -0.883,-0.575 8,7 141/150 L,G,A,I,N,E,S,T,V
1268 L 0.490 3 0.032, 0.823 5,2 141/150 N,I,E,A,K,F,L,M,S,V,R
1269 D 1.927 1 1.084, 1.966 1,1 139/150 H,P,Y,M,S,R,T,N,E,D,A,K,Q,L
1270 S 0.692 3 0.286, 0.823 4,2 141/150 P,H,S,T,R,N,E,L,Q,K,A,F,D,G
1271 M 1.366 1 0.823, 1.966 2,1 141/150 R,V,T,M,H,F,A,K,L,Q
1272 S -0.029 5 -0.351, 0.152 6,5 141/150 S,R,V,T,P,K,D,G,Q,N,I
1273 F -0.099 5 -0.430, 0.152 6,5 141/150 P,H,M,S,V,I,E,L,Q,F,G
1274 E -0.072 5 -0.351, 0.152 6,5 141/150 Y,M,S,N,E,Q,D,A,G,K
1275 A -0.274 6 -0.505,-0.075 7,5 141/150 H,M,S,T,R,E,A,K,D
1276 A -0.713 7 -0.883,-0.575 8,7 141/150 A,G,S,L,V,I
1277 H -0.125 5 -0.430, 0.032 6,5 141/150 R,S,Y,H,Q,L,F,K,N
1278 E -0.182 6 -0.505, 0.032 7,5 141/150 E,N,I,G,K,D,Q,H,R,T,V,S
1279 F 0.102 5 -0.266, 0.286 6,4 141/150 I,F,K,Q,L,M,H,Y,T,R,V,S
1280 C -1.236 9 -1.408,-1.146 9,9 s 141/150 A,C
1281 K 0.109 5 -0.174, 0.286 6,4 141/150 K,G,S,Q,R,T,N
1282 K 0.596 3 0.152, 0.823 5,2 141/150 Y,H,T,R,V,S,E,N,Q,L,K,A,D,G
1283 E 0.037 5 -0.266, 0.286 6,4 141/150 L,Q,D,K,A,N,E,S,R,T,V,P
1284 G -0.081 5 -0.351, 0.152 6,5 140/150 S,T,R,H,D,F,K,G,Q,N,X,E
1285 S -1.013 8 -1.146,-0.939 9,8 141/150 X,S,G,A
1286 N 0.245 4 -0.075, 0.436 5,4 141/150 S,Y,H,M,G,F,D,A,I,X,N,E
1287 L -0.565 7 -0.767,-0.430 7,6 141/150 X,I,V,L
1288 L -1.181 9 -1.349,-1.095 9,9 s 141/150 X,I,M,L
1289 T -0.844 8 -0.992,-0.767 8,7 142/150 T,S,A,M,I,N,H
1290 I -1.113 9 -1.245,-1.044 9,8 s 142/150 V,I
1291 K -0.209 6 -0.505,-0.075 7,5 142/150 T,R,M,K,A,L,Q,E
1292 D -0.202 6 -0.430,-0.075 6,5 142/150 N,E,G,D,S,T
1293 E -0.940 8 -1.095,-0.827 9,8 142/150 E,K,A,D,Q,R
1294 A 0.953 2 0.436, 1.084 4,1 142/150 V,R,T,H,M,A,D,K,G,Q,N,E
1295 E -1.317 9 -1.447,-1.296 9,9 s 142/150 D,E
1296 N -1.078 8 -1.245,-0.992 9,8 142/150 K,S,H,N,I
1297 A 0.439 4 0.032, 0.612 5,3 142/150 H,S,V,T,R,N,I,D,A,Q,L
1298 F -1.255 9 -1.408,-1.195 9,9 s 142/150 Y,F
1299 L -0.407 6 -0.643,-0.266 7,6 142/150 F,L,V,I
1300 L 0.028 5 -0.351, 0.286 6,4 142/150 M,S,W,V,T,I,F,A,Q,L
1301 E -0.514 7 -0.767,-0.351 7,6 142/150 T,R,S,E,Q,D,K,A
1302 E -0.975 8 -1.146,-0.883 9,8 142/150 Q,L,K,E,H
1303 L -1.035 8 -1.195,-0.939 9,8 142/150 L,P,I,M
1304 F 3.173 1 1.966, 3.357 1,1 142/150 I,C,G,F,K,Q,L,H,Y,V,W,R,S
1305 A 1.166 1 0.612, 1.433 3,1 142/150 N,I,D,A,G,L,H,P,Y,M,S,V,R,T
1306 F 1.021 2 0.436, 1.433 4,1 142/150 Y,I,H,S,L,A,F
1307 G 0.878 2 0.436, 1.084 4,1 142/150 D,K,A,G,N,E,S,T,V,R,Y,H
1308 S 0.442 4 0.032, 0.612 5,3 142/150 S,R,T,H,Y,D,G,A,F,Q,L,N,I
1309 S -0.033 5 -0.351, 0.152 6,5 142/150 I,A,F,G,L,Q,M,H,P,V,R,S
1310 V -0.730 7 -0.939,-0.575 8,7 140/150 A,F,I,T,V,S,H,P
1311 Q 0.608 3 0.152, 0.823 5,2 142/150 E,Q,L,D,K,P,H,M,S,V,T,R
1312 M 0.236 4 -0.075, 0.436 5,4 142/150 F,K,G,A,E,N,T,W,R,V,S,M
1313 V -0.374 6 -0.643,-0.266 7,6 142/150 V,L,A,M,I
1314 W -0.518 7 -0.827,-0.266 8,6 141/150 M,X,T,W,L,F
1315 L -1.266 9 -1.408,-1.195 9,9 s 142/150 L,M
1316 N -1.070 8 -1.245,-0.992 9,8 142/150 N,S,G,D,A
1317 A -0.036 5 -0.351, 0.152 6,5 142/150 N,I,A,L,M,R,T,V
1318 Q 1.561 1 0.823, 1.966 2,1 142/150 I,N,E,Q,L,F,D,Y,H,S,T,V,R
1319 F 0.352 4 -0.075, 0.612 5,3 142/150 Q,L,F,K,I,Y,H
1320 D -0.444 6 -0.706,-0.266 7,6 142/150 N,I,E,G,K,F,D,L,Q,V,R
1321 G 1.125 1 0.612, 1.433 3,1 138/150 G,K,F,A,D,Q,E,N,I,T,V,S,M,H,P
1322 N 0.620 3 0.152, 0.823 5,2 128/150 H,S,N,E,F,D,G,K,A
1323 N 0.377 4 0.032, 0.612 5,3 129/150 G,A,K,D,L,N,E,S,R,T,V,H,Y
1324 E 1.080 2 0.612, 1.433 3,1 140/150 E,N,K,D,G,A,Q,P,T,V,R,S
1325 T -0.581 7 -0.767,-0.430 7,6 140/150 I,L,Q,A,F,H,S,R,T,V
1326 I 0.802 2 0.286, 1.084 4,1 140/150 I,P,M,A,L,T,V
1327 K 1.495 1 0.823, 1.966 2,1 140/150 T,V,R,S,M,L,Q,A,K,D,E,I,N
1328 W -0.796 8 -1.095,-0.643 9,7 140/150 W,R,S
1329 F 0.877 2 0.436, 1.084 4,1 140/150 S,R,T,V,Y,M,Q,L,F,N
1330 D -1.272 9 -1.408,-1.195 9,9 s 140/150 D,E,N
1331 G -0.679 7 -0.939,-0.505 8,7 140/150 N,E,G,K,A,D,S
1332 T -1.002 8 -1.146,-0.939 9,8 140/150 T,L,S,A
1333 P 0.687 3 0.286, 1.084 4,1 140/150 S,T,R,H,Y,P,M,A,K,F,Q,L,N,I
1334 T 0.656 3 0.286, 0.823 4,2 140/150 V,T,S,M,L,A,F,I
1335 D 1.057 2 0.612, 1.433 3,1 140/150 M,T,N,E,K,D,Q,H,Y,S,R,I,A,G,F,L
1336 Q -0.233 6 -0.505,-0.075 7,5 140/150 L,Q,F,N,E,W,Y,P,H
1337 S -0.704 7 -0.883,-0.575 8,7 140/150 T,S,P,A,L,Q,N,I
1338 N -1.061 8 -1.195,-0.992 9,8 140/150 H,N,K,S
1339 W -1.094 9 -1.296,-0.992 9,8 s 140/150 W,L
1340 G -0.234 6 -0.505,-0.075 7,5 140/150 P,H,S,R,V,N,L,K,G,A,D
1341 I 1.465 1 0.823, 1.966 2,1 140/150 T,P,M,Q,K,D,N,E,S,R,V,H,L,F,A,G,I
1342 R 0.371 4 0.032, 0.612 5,3 140/150 V,W,R,H,P,G,K,Q,E,N
1343 K -0.108 5 -0.430, 0.032 6,5 140/150 P,T,V,R,S,E,K,A,G
1344 P -0.713 7 -0.939,-0.575 8,7 140/150 T,L,S,A,I,P,H
1345 D 0.911 2 0.436, 1.084 4,1 138/150 N,E,G,D,K,A,Q,L,Y,S,V,T
1346 T 3.294 1 1.966, 3.357 1,1 138/150 P,M,S,R,T,V,N,I,E,A,F,L,Q
1347 D 1.209 1 0.612, 1.433 3,1 124/150 E,N,Q,G,K,A,D,Y,H,R,W,S
1348 Y 1.657 1 1.084, 1.966 1,1 119/150 E,I,N,Q,L,D,A,M,P,Y,H,V,R
1349 F 1.468 1 0.823, 1.966 2,1 120/150 M,P,W,T,V,S,E,I,L,D,G,A,F
1350 K 0.578 3 0.152, 0.823 5,2 120/150 F,K,Q,E,N,T,V,R,S,M,H,P
1351 P 0.966 2 0.436, 1.433 4,1 119/150 F,K,A,G,L,E,N,V,T,S,H,P
1352 H -0.110 5 -0.430, 0.032 6,5 120/150 N,Q,L,F,G,D,P,H,R
1353 H 0.425 4 0.032, 0.612 5,3 116/150 N,F,A,Q,L,H,P,R,V,T,S
1354 C -0.933 8 -1.146,-0.767 9,7 116/150 C,L,A,F
1355 V 0.062 5 -0.266, 0.286 6,4 116/150 Y,I,V,T,L,F,A
1356 A -0.192 6 -0.430, 0.032 6,5 120/150 K,A,G,N,T,W,V,S
1357 L 0.252 4 -0.075, 0.436 5,4 120/150 V,W,T,L,G,M,I
1358 R 0.380 4 0.032, 0.612 5,3 119/150 S,W,T,R,K,Q,L,N,I
1359 I -0.134 5 -0.430, 0.032 6,5 119/150 I,N,L,D,G,A,M,T,V,S
1360 P 0.219 4 -0.174, 0.436 6,4 118/150 M,P,R,T,V,S,N,I,G,K,A,L
1361 E -0.635 7 -0.883,-0.505 8,7 119/150 E,N,I,D,A,G,T,S
1362 G -0.863 8 -1.095,-0.706 9,7 119/150 T,D,G,A,S
1363 L 0.877 2 0.436, 1.084 4,1 119/150 M,V,T,S,E,I,L,Q,A,F
1364 W -1.215 9 -1.408,-1.146 9,9 s 119/150 W
1365 Q 0.494 3 0.152, 0.823 5,2 119/150 L,Q,D,F,K,I,N,R,W,Y,H
1366 L 0.330 4 -0.075, 0.612 5,3 117/150 S,V,P,M,Q,L,F,I,N
1367 S 0.166 4 -0.174, 0.436 6,4 117/150 G,F,A,Q,L,C,I,S,V,T
1368 P 1.489 1 0.823, 1.966 2,1 116/150 N,E,Q,D,A,G,K,P,H,S,T,R
1369 C -0.893 8 -1.146,-0.767 9,7 116/150 F,L,Q,C
1370 Q 1.202 1 0.612, 1.433 3,1 114/150 K,G,Q,N,E,S,T,R,H,M
1371 E -0.117 5 -0.430, 0.152 6,5 113/150 N,E,K,D,G,Q,V
1372 K 0.410 4 0.032, 0.612 5,3 113/150 K,Q,S,T,R,N,I
1373 K 0.857 2 0.286, 1.084 4,1 113/150 G,K,F,L,N,I,R,T,P,M
1374 G -1.198 9 -1.349,-1.095 9,9 s 113/150 H,G
1375 F -1.065 8 -1.245,-0.939 9,8 113/150 F,A,V
1376 I -0.238 6 -0.505,-0.075 7,5 113/150 V,M,I
1377 C -1.169 9 -1.349,-1.095 9,9 s 113/150 F,C
1378 K -1.094 9 -1.245,-0.992 9,8 s 113/150 K,Q,R,N
1379 M -0.223 6 -0.505,-0.075 7,5 112/150 I,A,K,L,M,S,V,T
1380 E 1.095 1 0.612, 1.433 3,1 112/150 H,S,R,V,T,N,I,E,G,A,F,K,D,Q
1381 A 0.318 4 -0.075, 0.612 5,3 111/150 L,K,A,G,P,T,R,S
1382 D 0.448 4 0.032, 0.612 5,3 108/150 V,Y,D,K,G,A,N,E
1383 I 2.140 1 1.084, 1.966 1,1 107/150 E,I,L,F,K,A,G,M,Y,V,R,T,S
1384 H 2.976 1 1.433, 3.357 1,1 107/150 M,P,H,T,V,R,S,I,N,C,Q,F,D,G,A
1385 T 1.997 1 1.084, 1.966 1,1 107/150 E,N,I,C,K,A,F,D,Q,L,M,P,T,V,S
1386 A 1.323 1 0.823, 1.433 2,1 108/150 E,N,I,C,K,F,A,L,M,H,V,T,S
1387 E 0.419 4 0.032, 0.612 5,3 87/150 M,T,V,E,N,I,F,K,A,L
1388 A 0.598 3 0.152, 0.823 5,2 103/150 A,K,L,N,I,E,S,T,V,M
1389 L 1.261 1 0.612, 1.433 3,1 104/150 I,N,Q,L,A,K,G,F,D,M,P,H,V,R,S
1390 P 0.619 3 0.152, 0.823 5,2 107/150 L,Q,A,K,E,S,R,V,T,P
1391 E 2.328 1 1.433, 3.357 1,1 105/150 L,Q,G,F,A,K,E,I,T,R,V,S,H
1392 K 0.336 4 -0.075, 0.612 5,3 108/150 T,S,E,N,G,K,F,A
1393 G 2.191 1 1.084, 3.357 1,1 108/150 X,E,Q,L,F,D,A,G,P,M,S,T,V,R
1394 P -0.177 6 -0.505, 0.032 7,5 110/150 M,P,V,R,T,S,F,Q,L
1395 S -0.190 6 -0.505, 0.032 7,5 110/150 Y,N,H,E,S,K,T
1396 H 0.073 5 -0.266, 0.286 6,4 110/150 K,G,Q,N,R,S,H,Y,P
1397 S 0.460 4 0.032, 0.823 5,2 110/150 K,G,A,D,Q,N,E,S,R,T,P,M
1398 I 1.440 1 0.823, 1.966 2,1 109/150 R,V,T,M,A,F,L,X,I
1399 I 0.374 4 0.032, 0.612 5,3 110/150 I,M,A,F,V,T
1400 P 0.115 5 -0.266, 0.436 6,4 110/150 A,L,S,V,I,P
1401 L -0.299 6 -0.643,-0.075 7,5 110/150 A,L,V,T
1402 A -0.283 6 -0.575,-0.075 7,5 110/150 N,I,A,S,L,V,T
1403 V -0.478 7 -0.706,-0.351 7,6 110/150 M,I,V,T,L,G,A
1404 V 0.928 2 0.436, 1.084 4,1 107/150 M,S,V,T,I,A,F,G,L
1405 L -0.038 5 -0.351, 0.152 6,5 110/150 L,S,G,A,V,I,M
1406 T -0.654 7 -0.883,-0.505 8,7 110/150 T,V,S,A,M,I
1407 L -0.603 7 -0.883,-0.430 8,6 110/150 I,M,L,V
1408 I 1.349 1 0.823, 1.966 2,1 110/150 H,M,S,V,T,I,A,F,L
1409 V 0.738 3 0.286, 1.084 4,1 110/150 V,T,F,A,L,M,I
1410 I 0.658 3* 0.152, 1.084 5,1 110/150 V,A,F,S,L,M,I
1411 V 0.334 4 -0.075, 0.612 5,3 110/150 L,G,F,A,I,S,V,T,P
1412 A 0.261 4 -0.075, 0.436 5,4 109/150 V,T,M,A,G,L,I,X
1413 I 0.326 4 -0.075, 0.612 5,3 109/150 S,V,T,M,L,A,F,I,X
1414 C 0.553 3 0.152, 0.823 5,2 108/150 X,I,C,L,F,A,V,S
1415 T 1.633 1 1.084, 1.966 1,1 108/150 X,I,C,L,F,K,G,A,M,T,V
1416 L 0.846 2 0.286, 1.084 4,1 107/150 C,L,F,G,A,X,I,T,R,V,S
1417 S 0.798 2 0.286, 1.084 4,1 109/150 X,I,C,L,F,A,G,M,T,V,S
1418 F 1.778 1 0.823, 1.966 2,1 109/150 Y,W,V,X,F,G,L,C
1419 C 1.864 1 1.084, 1.966 1,1 108/150 Y,W,V,X,I,L,F,C
1420 I 1.225 1 0.612, 1.433 3,1 109/150 S,W,V,R,M,F,A,L,X,I
1421 Y -0.304 6 -0.643,-0.075 7,5 109/150 H,N,X,Y,P,F,L
1422 K -0.274 6 -0.575,-0.075 7,5 109/150 R,K,N,X
1423 H 0.109 5 -0.266, 0.286 6,4 103/150 K,L,Q,X,E,R,W,H
1424 N 0.077 5 -0.266, 0.286 6,4 108/150 R,T,S,H,P,K,D,N
1425 G 1.703 1 1.084, 1.966 1,1 108/150 L,Q,G,K,A,N,T,R,V,S,M,P,H
1426 G 3.250 1 1.966, 3.357 1,1 109/150 N,I,A,D,G,L,Q,C,H,M,S,V,R,T
1427 F 1.706 1 1.084, 1.966 1,1 109/150 T,R,V,S,H,C,A,F,G,L,I
1428 F 0.007 5 -0.351, 0.286 6,4 109/150 F,S,L,V,C,I,X
1429 R 1.201 1 0.612, 1.433 3,1 110/150 E,Q,L,G,C,P,H,S,R
1430 R -0.553 7 -0.827,-0.351 8,6 110/150 G,F,S,R,T
1431 L 0.452 4 0.032, 0.823 5,2 110/150 I,M,G,F,S,L,V
1432 A 1.644 1 0.823, 1.966 2,1 107/150 A,G,Q,L,E,I,V,R,T,S,M,H,P
1433 G 2.153 1 1.084, 3.357 1,1 107/150 Q,D,F,G,A,C,E,S,R,T,W,P,H,M
1434 F 2.147 1 1.084, 3.357 1,1 107/150 S,W,V,P,L,A,F,I,E
1435 R 0.846 2 0.286, 1.084 4,1 110/150 E,P,R,G,Q,S
1436 N 0.053 5 -0.266, 0.286 6,4 110/150 G,A,K,I,N,S,T,R,P,H
1437 P 0.251 4 -0.075, 0.436 5,4 110/150 T,R,S,P,D,A,L,I
1438 Y -0.800 8 -1.044,-0.643 8,7 110/150 F,C,P,Y
1439 Y 0.200 4 -0.266, 0.436 6,4 110/150 C,S,L,F,P,Y
1440 P 0.006 5 -0.351, 0.286 6,4 108/150 H,P,S,T,V,R,I,F,A,L
1441 A -0.117 5 -0.430, 0.032 6,5 108/150 M,H,T,S,E,A,K,D,Q
1442 T 0.193 4 -0.174, 0.436 6,4 108/150 L,F,A,G,I,N,T,S
1443 N 0.040 5 -0.266, 0.286 6,4 110/150 V,S,H,D,G,E,N,I
1444 F -0.146 5 -0.430, 0.032 6,5 110/150 P,A,F,S,L,V,T
1445 S -0.251 6 -0.575,-0.075 7,5 109/150 D,G,L,Q,E,S,R,H,P
1446 T 0.580 3 0.152, 0.823 5,2 106/150 S,V,R,T,M,D,A,G,C,I
1447 V 0.952 2 0.436, 1.433 4,1 108/150 C,L,A,F,E,I,N,T,V,S,M,P
1448 Y 0.302 4 -0.075, 0.612 5,3 109/150 N,E,Q,A,D,P,Y,H,S,R,T,V
1449 L -0.505 7 -0.767,-0.351 7,6 109/150 Y,P,S,T,V,I,L,Q,A
1450 E -1.109 9 -1.296,-0.992 9,8 s 109/150 E,D
1451 E -0.912 8 -1.146,-0.767 9,7 109/150 G,K,Q,E
1452 N -0.943 8 -1.146,-0.827 9,8 109/150 D,S,N,H
1453 I -0.956 8 -1.146,-0.827 9,8 110/150 N,I,V
1454 L -0.862 8 -1.095,-0.706 9,7 110/150 L,F,V,H
1455 I -1.175 9 -1.349,-1.095 9,9 s 110/150 M,I,V,L
1456 S -0.451 6 -0.706,-0.266 7,6 110/150 M,P,C,T,S,A
1457 D -0.474 7 -0.767,-0.266 7,6 110/150 S,G,A,D,E,N
1458 L -0.248 6 -0.575, 0.032 7,5 110/150 L,F,T,M
1459 E -0.707 7 -0.939,-0.575 8,7 108/150 E,D,S
1460 K 0.679 3* 0.152, 1.084 5,1 98/150 R,T,S,M,P,K,A,G,D,L,N
1461 S -0.301 6 -0.643,-0.075 7,5 70/150 N,T,S,D
1462 D 0.865 2 0.286, 1.084 4,1 67/150 S,G,D,E,N
1463 Q -0.947 8 -1.245,-0.767 9,7 34/150 E,Q
