# Supplementary material for: Mutational analysis on predicting the impact of high-risk SNPs in human secretary phospholipase A2 receptor (PLA2R1)
Source: Sci Rep. 2020 Jul 16;10:11750. doi: 10.1038/s41598-020-68696-7 (PMC7366643; doi:10.1038/s41598-020-68696-7)
Supplement: Supplementary file 3 — Supplementary Table S3. [file 41598_2020_68696_MOESM3_ESM.xlsx]

## Sheet: Table S3
										Mutational Analysis On Predicting the Impact of High-Risk SNPs in Human Secretary Phospholipase A2 Receptor (PLA2R1)
Table S3:Mutants predicted as disease causing from Mutpred webserver
Pla2r	C1096S	0.89	Altered Metal binding (Pr = 0.45 | P = 4.9e-03); Gain of Intrinsic disorder (Pr = 0.38 | P = 0.01); Loss of Disulfide linkage at C1096 (Pr = 0.32 | P = 8.5e-04); Altered Transmembrane protein (Pr = 0.14 | P = 0.02); Altered Stability (Pr = 0.11 | P = 0.04); Loss of Sulfation at Y1092 (Pr = 0.02 | P = 0.03)	PS00005
Pla2r	C545S	0.433	-	-
Pla2r	C664S	0.852	Loss of Disulfide linkage at C664 (Pr = 0.36 | P = 6.9e-04); Altered Transmembrane protein (Pr = 0.23 | P = 3.0e-03); Gain of Proteolytic cleavage at D667 (Pr = 0.12 | P = 0.03); Gain of Sulfation at Y665 (Pr = 0.06 | P = 6.3e-03)	PS00006
Pla2r	P1114T	0.357	-	-
Pla2r	P177S	0.727	Altered Ordered interface (Pr = 0.31 | P = 0.01); Altered Metal binding (Pr = 0.28 | P = 0.02); Altered Transmembrane protein (Pr = 0.28 | P = 5.3e-04); Gain of Disulfide linkage at C178 (Pr = 0.28 | P = 1.2e-03); Gain of Strand (Pr = 0.27 | P = 0.02); Gain of Catalytic site at N172 (Pr = 0.26 | P = 3.6e-03); Altered DNA binding (Pr = 0.14 | P = 0.05)	ELME000053|ELME000197
Pla2r	P384S	0.419	-	-
Pla2r	W692C	0.936	Altered Transmembrane protein (Pr = 0.27 | P = 6.0e-04); Gain of Disulfide linkage at W692 (Pr = 0.19 | P = 0.02)	ELME000064|ELME000220|ELME000336|PS00005|PS00006
Pla2r	W692L	0.869	Altered Transmembrane protein (Pr = 0.26 | P = 1.3e-03); Altered Coiled coil (Pr = 0.09 | P = 0.04)	ELME000064|ELME000220|ELME000336|PS00005|PS00006
Pla2r	W962R	0.932	Altered Metal binding (Pr = 0.28 | P = 0.02); Altered Transmembrane protein (Pr = 0.28 | P = 5.1e-04); Loss of Strand (Pr = 0.28 | P = 0.01)	ELME000137
Pla2r	Y499H	0.68	Altered Ordered interface (Pr = 0.36 | P = 3.8e-03); Altered Transmembrane protein (Pr = 0.30 | P = 1.9e-04); Loss of Disulfide linkage at C501 (Pr = 0.23 | P = 0.01); Altered Stability (Pr = 0.10 | P = 0.04)	ELME000182|PS00007
PLa2r1	W1198G	0.941	Gain of Intrinsic disorder (Pr = 0.51 | P = 1.5e-03); Gain of B-factor (Pr = 0.27 | P = 0.01); Altered Metal binding (Pr = 0.20 | P = 0.03)	ELME000198
PLa2r1	I1174T	0.877	Loss of Strand (Pr = 0.27 | P = 0.02); Gain of Relative solvent accessibility (Pr = 0.26 | P = 0.03); Altered Stability (Pr = 0.11 | P = 0.04)	ELME000053|ELME000080
pla2r	F1257L	0.609	Gain of Disulfide linkage at C1261 (Pr = 0.28 | P = 1.5e-03); Altered Metal binding (Pr = 0.25 | P = 0.03); Altered Transmembrane protein (Pr = 0.19 | P = 7.2e-03)	ELME000053
pla2r	F734S	0.903	Gain of Catalytic site at W735 (Pr = 0.23 | P = 6.9e-03); Altered Stability (Pr = 0.21 | P = 0.01)	ELME000062|ELME000328
